# Supplementary material for: 3-Amino-1-(4-fluoro­phen­yl)-7-meth­oxy-1H-benzo[f]chromene-2-carbonitrile
Source: Acta Crystallogr Sect E Struct Rep Online. 2013 Mar 2;69(Pt 4):o478–9. doi: 10.1107/S1600536813005473 (PMC3629516; doi:10.1107/S1600536813005473)
Supplement: Supplementary file 2 [file e-69-0o478-Isup2.hkl]

# 
# h,k,l, Fc-squared, Fo-squared, sigma(Fo-squared) and status flag 
# 
data_I
_shelx_title '  P-1' 
_shelx_refln_list_code          4 
_shelx_F_calc_maximum      163.14 
_exptl_crystal_F_000       360.00 
_reflns_d_resolution_high  0.7681 
 
loop_ 
 _symmetry_equiv_pos_as_xyz 
 'x, y, z' 
 '-x, -y, -z' 
 
_cell_length_a     8.7798 
_cell_length_b     9.6329 
_cell_length_c    10.9130 
_cell_angle_alpha  77.074 
_cell_angle_beta   68.414 
_cell_angle_gamma  87.083 
 
_shelx_F_squared_multiplier     1.000 
 
loop_ 
 _refln_index_h 
 _refln_index_k 
 _refln_index_l 
 _refln_F_squared_calc 
 _refln_F_squared_meas 
 _refln_F_squared_sigma 
 _refln_observed_status 
   2   0   0        0.54        2.30      0.84 o 
   3   0   0        3.13       26.13      3.36 o 
   4   0   0      538.50      596.49     16.30 o 
   5   0   0       17.24       15.61      2.24 o 
   6   0   0       61.22       60.44      6.35 o 
   7   0   0       12.96       12.90      2.34 o 
   8   0   0        1.38        0.92      0.76 o 
   9   0   0       23.31       23.11      3.20 o 
  10   0   0       37.52       52.78      5.12 o 
 -10   1   0       10.81       11.25      3.47 o 
  -9   1   0        0.99        1.25      0.57 o 
  -8   1   0        1.07        1.21      0.54 o 
  -7   1   0       60.83       64.24      3.16 o 
  -6   1   0       57.27       44.11      5.39 o 
  -5   1   0      115.97      116.68      7.98 o 
  -4   1   0      182.18      190.13      9.17 o 
  -3   1   0      247.99      240.80      8.95 o 
  -2   1   0       28.05       21.36      2.15 o 
  -1   1   0       45.47       38.06      1.73 o 
   1   1   0      836.23      773.49     11.17 o 
   2   1   0     8472.37     8558.41     46.28 o 
   3   1   0      138.71      143.76      7.05 o 
   4   1   0      140.61      159.96      4.92 o 
   5   1   0       66.24       70.43      4.61 o 
   6   1   0        5.90        7.03      1.94 o 
   7   1   0        5.22        7.64      1.72 o 
   8   1   0       22.06       19.04      2.82 o 
   9   1   0        0.02        0.00      1.04 o 
  10   1   0       50.95       63.75      5.77 o 
 -10   2   0       12.73       13.19      3.92 o 
  -9   2   0        0.07       -0.28      0.33 o 
  -8   2   0       50.65       53.94      3.05 o 
  -7   2   0       14.02       11.92      1.76 o 
  -6   2   0        5.56        6.54      1.33 o 
  -5   2   0      279.68      292.51      7.90 o 
  -4   2   0       23.39       34.67      2.56 o 
  -3   2   0      944.02      955.97     12.32 o 
  -2   2   0     2991.13     2938.27     46.17 o 
  -1   2   0      816.91      762.12     11.56 o 
   0   2   0      409.83      346.12      5.52 o 
   1   2   0     3860.97     3809.62     28.14 o 
   2   2   0     3429.30     3399.18     31.62 o 
   3   2   0      362.24      336.89      7.81 o 
   4   2   0      256.44      241.77      7.66 o 
   5   2   0       24.41       29.90      2.42 o 
   6   2   0       44.39       44.89      3.83 o 
   7   2   0       38.42       32.66      3.63 o 
   8   2   0        1.23        0.43      0.57 o 
   9   2   0        0.10        0.29      0.56 o 
  10   2   0       10.98       14.12      2.74 o 
 -10   3   0        9.96       12.27      3.82 o 
  -9   3   0        0.22        2.78      1.79 o 
  -8   3   0        1.42        1.25      1.16 o 
  -7   3   0       41.17       44.25      2.78 o 
  -6   3   0        4.20        4.68      1.07 o 
  -5   3   0       65.80       66.83      2.96 o 
  -4   3   0      191.77      201.49      5.36 o 
  -3   3   0      892.59      972.69      9.44 o 
  -2   3   0      274.92      262.38      3.97 o 
  -1   3   0      282.27      274.72      4.08 o 
   0   3   0      481.03      468.45     10.50 o 
   1   3   0     1971.88     2053.87     17.81 o 
   2   3   0        0.97        1.34      0.43 o 
   3   3   0      535.27      519.41     14.81 o 
   4   3   0      195.33      183.35      6.66 o 
   5   3   0       27.93       32.04      2.57 o 
   6   3   0       40.98       98.16     19.91 o 
   7   3   0      247.79      208.49      9.23 o 
   8   3   0        6.45       10.34      2.18 o 
   9   3   0        9.73        9.53      2.20 o 
  10   3   0        2.04        2.31      1.12 o 
 -10   4   0        0.40       -0.33      1.09 o 
  -9   4   0       24.91       31.88      5.80 o 
  -8   4   0        3.89        3.20      0.92 o 
  -7   4   0        6.96        4.84      1.82 o 
  -6   4   0        7.79        7.11      1.85 o 
  -5   4   0       31.51       34.97      2.26 o 
  -4   4   0       10.49       10.35      1.76 o 
  -3   4   0      103.73      107.71      3.33 o 
  -2   4   0      591.75      586.35      8.61 o 
  -1   4   0      694.79      680.86     13.51 o 
   0   4   0        1.63       12.73      3.62 o 
   1   4   0       19.74       23.80      1.34 o 
   2   4   0       62.13       61.41      2.30 o 
   3   4   0      576.20      591.76     10.42 o 
   4   4   0      241.18      251.80      7.85 o 
   5   4   0        0.04       -0.07      0.45 o 
   6   4   0        1.94        0.98      0.74 o 
   7   4   0      100.06       85.48      5.94 o 
   8   4   0       39.31       53.64      5.05 o 
   9   4   0       21.38       23.31      4.02 o 
  -9   5   0        4.70        3.16      1.84 o 
  -8   5   0       18.22       14.53      3.75 o 
  -7   5   0        3.16        3.85      1.91 o 
  -6   5   0       22.68       17.10      2.52 o 
  -5   5   0        5.39        3.37      0.96 o 
  -4   5   0        4.67        2.85      0.51 o 
  -3   5   0      146.96      156.11      3.18 o 
  -2   5   0       26.06       26.85      1.57 o 
  -1   5   0       71.28       71.22      2.64 o 
   0   5   0      202.13      182.86      3.51 o 
   1   5   0      257.96      251.05      5.94 o 
   2   5   0      155.60      152.31      4.13 o 
   3   5   0        4.87        5.36      0.78 o 
   4   5   0        5.69        4.60      0.82 o 
   5   5   0       46.86       46.58      2.86 o 
   6   5   0       19.71       17.40      2.10 o 
   7   5   0       68.53       63.85      5.26 o 
   8   5   0        1.29        0.79      0.61 o 
   9   5   0        2.85        1.57      1.00 o 
  -9   6   0        0.00        1.76      1.44 o 
  -8   6   0        6.38        6.91      2.63 o 
  -7   6   0        0.83        2.13      1.41 o 
  -6   6   0      115.99      105.02     10.10 o 
  -5   6   0        0.00        0.24      0.26 o 
  -4   6   0       42.17       40.07      2.07 o 
  -3   6   0        0.07        4.04      0.62 o 
  -2   6   0       79.45       77.86      2.72 o 
  -1   6   0       22.69       27.36      1.54 o 
   0   6   0      224.95      230.99      4.28 o 
   1   6   0       21.70       19.36      1.40 o 
   2   6   0        5.07        5.05      0.91 o 
   3   6   0        4.52       21.10      2.91 o 
   4   6   0     1489.26     1511.22     16.70 o 
   5   6   0      235.61      234.22      7.24 o 
   6   6   0       18.23       34.02      4.46 o 
   7   6   0        4.23        3.54      1.11 o 
   8   6   0        7.19        5.73      1.75 o 
   9   6   0        0.17        0.16      0.69 o 
  -8   7   0        1.54        2.03      1.51 o 
  -7   7   0       13.73       19.41      5.07 o 
  -6   7   0      146.22      128.39      7.25 o 
  -5   7   0       10.16        9.61      1.21 o 
  -4   7   0        0.00        0.20      0.26 o 
  -3   7   0       24.15       27.60      3.09 o 
  -2   7   0      251.19      238.01      5.59 o 
  -1   7   0       69.13       73.65      2.82 o 
   0   7   0       82.18       90.07      2.32 o 
   1   7   0        2.81        3.34      0.77 o 
   2   7   0      138.56      122.54      2.45 o 
   3   7   0       14.07       14.42      1.86 o 
   4   7   0      341.56      332.09      9.93 o 
   5   7   0       26.54       25.06      2.95 o 
   6   7   0       22.31       22.83      3.03 o 
   7   7   0       16.61       31.13      5.21 o 
   8   7   0       11.46       12.05      2.48 o 
  -8   8   0       11.30       11.99      2.62 o 
  -7   8   0        3.16        2.83      1.18 o 
  -6   8   0        0.05        0.18      0.49 o 
  -5   8   0        6.42        5.69      2.68 o 
  -4   8   0       37.94       34.18      3.55 o 
  -3   8   0      105.09      104.93      2.68 o 
  -2   8   0       55.30       54.57      2.76 o 
  -1   8   0      102.19       97.12      3.43 o 
   0   8   0        2.68        4.14      0.58 o 
   1   8   0        4.14        3.29      0.47 o 
   2   8   0      146.37      141.82      5.37 o 
   3   8   0       30.65       30.11      1.55 o 
   4   8   0       90.09       99.80      5.43 o 
   5   8   0       34.43       32.71      3.37 o 
   6   8   0        0.50       -0.21      0.77 o 
   7   8   0        4.44        2.13      1.53 o 
  -7   9   0        0.17        0.19      1.06 o 
  -6   9   0       13.47       10.15      3.61 o 
  -5   9   0        0.12        0.57      1.46 o 
  -4   9   0        1.08        1.21      0.88 o 
  -3   9   0        0.22        2.23      1.47 o 
  -2   9   0        0.71       -0.41      1.48 o 
  -1   9   0        5.14        3.21      1.50 o 
   0   9   0        2.26        3.20      0.54 o 
   1   9   0       30.85       23.87      2.62 o 
   2   9   0        8.80        4.19      1.45 o 
   3   9   0        4.52       10.48      3.12 o 
   4   9   0       17.05       21.23      4.56 o 
   5   9   0        2.29        2.06      1.28 o 
   6   9   0        3.48        3.63      2.32 o 
  -6  10   0        7.37        6.18      3.10 o 
  -5  10   0       21.21       27.21      5.89 o 
  -4  10   0        0.07        2.58      1.68 o 
  -3  10   0        1.60        4.91      1.60 o 
  -2  10   0       18.30       21.90      3.43 o 
  -1  10   0        0.66        1.90      1.59 o 
   0  10   0        9.08        9.76      3.17 o 
   1  10   0        5.45        2.64      1.76 o 
   2  10   0        3.73        2.28      1.11 o 
   3  10   0        2.12        1.53      0.95 o 
   4  10   0        6.13        5.04      2.02 o 
   5  10   0       37.41       46.93      7.48 o 
  -4  11   0        4.26        1.52      1.95 o 
  -3  11   0        9.12       12.66      2.87 o 
  -2  11   0        1.56        1.18      1.88 o 
  -1  11   0        0.14        0.78      0.82 o 
   0  11   0        8.07       10.80      3.55 o 
   1  11   0        0.05        1.33      1.71 o 
   2  11   0        1.38        3.35      2.47 o 
   3  11   0        0.08        0.02      0.84 o 
   4  11   0        0.00        0.44      1.41 o 
  -2  12   0        5.31        6.36      3.10 o 
  -1  12   0        8.73       16.94      4.64 o 
   0  12   0       12.70       15.04      4.43 o 
   1  12   0        0.56        2.07      1.89 o 
  -3 -11   1        0.54        0.16      0.73 o 
  -2 -11   1        0.42       -1.94      1.94 o 
  -1 -11   1        0.00        2.68      1.99 o 
   0 -11   1        5.01        3.23      2.36 o 
   1 -11   1        0.51        3.52      1.98 o 
   2 -11   1        6.31       19.69      4.89 o 
   3 -11   1       10.84        8.96      2.53 o 
   4 -11   1        0.00       -2.12      2.12 o 
  -5 -10   1       19.30       30.71      6.12 o 
  -4 -10   1       67.72       93.30     11.53 o 
  -3 -10   1       10.24        9.90      2.32 o 
  -2 -10   1        1.00        3.84      2.27 o 
  -1 -10   1       44.62       48.46      7.19 o 
   0 -10   1        0.56        2.52      2.12 o 
   1 -10   1        0.14        2.21      1.67 o 
   2 -10   1        0.78        0.26      2.03 o 
   3 -10   1        2.68        3.45      1.45 o 
   4 -10   1        3.16        4.73      1.79 o 
   5 -10   1       20.56       27.28      6.08 o 
   6 -10   1        6.77        6.07      3.25 o 
  -6  -9   1        2.75        3.22      1.81 o 
  -5  -9   1        2.49        1.49      0.88 o 
  -4  -9   1        0.14        0.44      0.86 o 
  -3  -9   1       10.52       11.51      2.32 o 
  -2  -9   1        2.74        0.67      0.53 o 
  -1  -9   1        8.80        9.99      3.18 o 
   0  -9   1        2.49        5.87      2.25 o 
   1  -9   1       24.13       26.75      4.95 o 
   2  -9   1       11.79       11.50      2.38 o 
   3  -9   1       37.45       41.69      4.65 o 
   4  -9   1        1.54        1.22      1.05 o 
   5  -9   1        0.88        0.78      1.72 o 
   6  -9   1        1.85        2.57      2.03 o 
   7  -9   1        1.04        0.86      0.65 o 
  -7  -8   1       22.11       32.89      6.41 o 
  -6  -8   1        9.83       12.76      3.80 o 
  -5  -8   1        3.77        3.68      1.31 o 
  -4  -8   1        0.03       -0.30      0.34 o 
  -3  -8   1       37.46       42.35      2.13 o 
  -2  -8   1       20.15       17.89      1.01 o 
  -1  -8   1        9.00        5.28      2.14 o 
   0  -8   1        0.74        2.10      1.24 o 
   1  -8   1       70.08       67.57      6.38 o 
   2  -8   1        0.00       -0.03      0.33 o 
   3  -8   1      710.12      682.70     13.95 o 
   4  -8   1        3.73        3.12      1.47 o 
   5  -8   1        3.80        4.70      1.72 o 
   6  -8   1        3.41        3.96      2.22 o 
   7  -8   1        0.59       -0.48      0.90 o 
   8  -8   1        0.84        2.72      1.36 o 
  -8  -7   1        6.55       11.94      3.94 o 
  -7  -7   1       20.85       26.74      3.44 o 
  -6  -7   1        0.17        0.43      0.50 o 
  -5  -7   1        1.68        2.66      0.98 o 
  -4  -7   1       41.24       37.88      3.20 o 
  -3  -7   1       56.92       58.19      2.71 o 
  -2  -7   1       19.64       16.32      1.10 o 
  -1  -7   1       24.45       21.83      2.69 o 
   0  -7   1        1.04       -0.55      1.04 o 
   1  -7   1        0.10        0.00      0.22 o 
   2  -7   1      252.54      243.77      5.34 o 
   3  -7   1      404.98      407.57      6.94 o 
   4  -7   1       29.11       28.85      2.22 o 
   5  -7   1       10.67       10.01      1.19 o 
   6  -7   1        8.95        8.91      1.80 o 
   7  -7   1        0.49        0.67      0.56 o 
   8  -7   1        0.25       -1.10      1.10 o 
   9  -7   1        0.32       -0.16      0.57 o 
  -8  -6   1       14.84       15.54      2.78 o 
  -7  -6   1        0.79        0.61      0.39 o 
  -6  -6   1       23.58       24.25      3.05 o 
  -5  -6   1      116.76      118.46      5.10 o 
  -4  -6   1        0.34        0.04      0.53 o 
  -3  -6   1      111.17      104.81      4.78 o 
  -2  -6   1      114.96      115.65      3.24 o 
  -1  -6   1      102.69       98.63      1.84 o 
   0  -6   1       22.35       31.05      3.10 o 
   1  -6   1      124.11      118.19      3.04 o 
   2  -6   1      164.87      157.82      2.94 o 
   3  -6   1      143.52      140.88      4.51 o 
   4  -6   1       12.56       11.30      1.30 o 
   5  -6   1       14.49       10.85      1.19 o 
   6  -6   1        0.01       -0.56      0.56 o 
   7  -6   1        0.07        1.64      1.19 o 
   8  -6   1        6.24        5.35      2.09 o 
   9  -6   1        5.97        5.61      2.41 o 
  -9  -5   1        6.17        6.69      1.93 o 
  -8  -5   1        3.03        6.35      1.72 o 
  -7  -5   1        5.80        6.18      1.62 o 
  -6  -5   1       60.00       58.37      4.69 o 
  -5  -5   1       43.65       41.84      3.01 o 
  -4  -5   1      120.73      116.17      4.55 o 
  -3  -5   1      134.89      114.00      3.95 o 
  -2  -5   1       19.90       21.68      1.52 o 
  -1  -5   1       67.17       64.33      1.68 o 
   0  -5   1      886.88     1019.38     12.71 o 
   1  -5   1        0.03        0.61      0.40 o 
   2  -5   1       41.46       42.71      1.42 o 
   3  -5   1       49.48       54.99      1.84 o 
   4  -5   1        0.02       -0.16      0.34 o 
   5  -5   1        5.91        4.16      1.08 o 
   6  -5   1        8.31        4.58      1.72 o 
   7  -5   1       33.07       31.12      4.84 o 
   8  -5   1        2.24        4.92      2.13 o 
   9  -5   1        0.06        0.09      0.97 o 
  10  -5   1       17.98       21.70      5.12 o 
  -9  -4   1        2.44        2.43      0.98 o 
  -8  -4   1       12.01       10.22      2.27 o 
  -7  -4   1        6.68        4.35      1.50 o 
  -6  -4   1        0.60        0.00      0.53 o 
  -5  -4   1        0.86        1.40      0.66 o 
  -4  -4   1       20.37       16.34      1.69 o 
  -3  -4   1       23.94       24.52      1.84 o 
  -2  -4   1       44.41       47.36      1.98 o 
  -1  -4   1        7.43       10.11      0.71 o 
   0  -4   1     2055.66     2171.79     21.97 o 
   1  -4   1       53.21       54.81      1.38 o 
   2  -4   1       68.49       68.33      1.96 o 
   3  -4   1       12.84       15.00      1.20 o 
   4  -4   1       11.70       10.81      1.55 o 
   5  -4   1        2.29        1.03      0.48 o 
   6  -4   1        6.15        6.31      1.99 o 
   7  -4   1       25.98       27.54      4.49 o 
   8  -4   1        0.64        1.53      1.30 o 
   9  -4   1       32.17       38.61      6.24 o 
  10  -4   1       29.71       36.18      6.42 o 
  -9  -3   1        1.87        1.94      1.26 o 
  -8  -3   1        2.72        0.85      1.05 o 
  -7  -3   1       41.70       38.61      3.95 o 
  -6  -3   1        0.24       -0.02      0.49 o 
  -5  -3   1       22.08       21.57      2.12 o 
  -4  -3   1        5.21        4.83      0.88 o 
  -3  -3   1      355.88      361.69     13.98 o 
  -2  -3   1       89.87       86.27      2.87 o 
  -1  -3   1       16.45       15.87      0.85 o 
   0  -3   1       58.30       49.63      1.61 o 
   1  -3   1        4.58        3.19      0.29 o 
   2  -3   1       14.20       17.01      1.05 o 
   3  -3   1       11.44       13.69      1.10 o 
   4  -3   1      654.04      715.38     10.33 o 
   5  -3   1        0.84        0.41      0.37 o 
   6  -3   1       12.86       11.52      2.65 o 
   7  -3   1        2.62        4.15      1.87 o 
   8  -3   1       33.62       35.92      5.64 o 
   9  -3   1        0.32        0.28      0.38 o 
  10  -3   1        9.01       11.27      3.57 o 
 -10  -2   1        0.14        0.35      0.92 o 
  -9  -2   1        3.10        4.94      1.59 o 
  -8  -2   1        8.53        5.69      1.59 o 
  -7  -2   1        9.64       11.85      2.74 o 
  -6  -2   1       12.48        9.47      1.85 o 
  -5  -2   1        0.04       -0.15      0.37 o 
  -4  -2   1       68.68       73.17      4.21 o 
  -3  -2   1     1957.68     2059.45     29.21 o 
  -2  -2   1       90.82       78.61      2.68 o 
  -1  -2   1      464.72      446.68      4.42 o 
   0  -2   1      107.78      100.69      1.88 o 
   1  -2   1       69.70       73.43      1.45 o 
   2  -2   1     1805.53     1682.32     22.52 o 
   3  -2   1     1367.56     1373.22     12.04 o 
   4  -2   1        2.12        6.19      1.16 o 
   5  -2   1        0.00       -0.04      0.55 o 
   6  -2   1      236.89      259.15     12.98 o 
   7  -2   1      584.61      597.16     21.34 o 
   8  -2   1       30.17       24.74      4.69 o 
   9  -2   1       10.00       13.30      2.30 o 
  10  -2   1        0.00       -1.40      1.40 o 
 -10  -1   1        3.64        4.26      2.62 o 
  -9  -1   1        0.14       -1.51      1.51 o 
  -8  -1   1        4.19        4.61      1.40 o 
  -7  -1   1       61.17       53.01      6.12 o 
  -6  -1   1        6.74        5.91      1.96 o 
  -5  -1   1        7.33        7.66      1.49 o 
  -4  -1   1      172.89      211.08      5.71 o 
  -3  -1   1      745.24      797.26      9.88 o 
  -2  -1   1      255.62      240.32      5.81 o 
  -1  -1   1      215.29      175.28      2.92 o 
   0  -1   1     3634.99     3254.44     16.30 o 
   1  -1   1     6207.70     6140.61    205.73 o 
   2  -1   1      485.80      477.04     10.49 o 
   3  -1   1      238.64      238.84      8.84 o 
   4  -1   1       47.68       49.93      2.50 o 
   5  -1   1      423.13      418.54      7.51 o 
   6  -1   1      155.75      145.62      9.75 o 
   7  -1   1     1076.26     1075.44     28.88 o 
   8  -1   1       34.53       38.03      3.90 o 
   9  -1   1        5.93        2.44      2.68 o 
  10  -1   1        5.78        7.01      1.93 o 
 -10   0   1        3.36        4.65      2.27 o 
  -9   0   1        0.19       -0.45      0.75 o 
  -8   0   1        1.63        0.47      1.20 o 
  -7   0   1      102.31      109.99      6.13 o 
  -6   0   1       37.28       38.16      5.00 o 
  -5   0   1      304.18      306.42      7.41 o 
  -4   0   1      219.77      239.77      6.86 o 
  -3   0   1       15.15       10.16      1.60 o 
  -2   0   1     1121.70     1105.98     10.33 o 
  -1   0   1       35.54       30.82      1.58 o 
   2   0   1       30.54       36.34      2.87 o 
   3   0   1      163.09      176.37      7.64 o 
   4   0   1      640.70      672.86     17.32 o 
   5   0   1      624.48      631.15     18.80 o 
   6   0   1        1.84        3.53      1.69 o 
   7   0   1      457.11      461.55     19.15 o 
   8   0   1       12.21       11.01      2.13 o 
   9   0   1       24.63       23.65      3.23 o 
  10   0   1        3.30        2.76      1.47 o 
 -10   1   1        1.24        3.50      2.10 o 
  -9   1   1        3.58        1.96      0.81 o 
  -8   1   1        2.65        3.09      1.08 o 
  -7   1   1       37.14       46.00      3.81 o 
  -6   1   1       94.55       84.89      7.61 o 
  -5   1   1       29.04       25.56      2.38 o 
  -4   1   1        1.31        1.55      0.59 o 
  -3   1   1      718.43      705.54      9.41 o 
  -2   1   1       12.43       18.82      1.95 o 
  -1   1   1     1734.32     1653.62      9.60 o 
   1   1   1       13.21       15.04      1.43 o 
   2   1   1     3219.75     3156.47     22.95 o 
   3   1   1     1974.74     1965.37     24.52 o 
   4   1   1      365.15      421.79     13.92 o 
   5   1   1      273.07      275.76     12.46 o 
   6   1   1        0.08        0.66      0.32 o 
   7   1   1       57.30       51.72      4.39 o 
   8   1   1       18.26       17.75      3.16 o 
   9   1   1        0.21        0.21      1.69 o 
  10   1   1        0.19        0.91      0.52 o 
 -10   2   1        6.96       10.47      3.53 o 
  -9   2   1        6.79       11.58      3.66 o 
  -8   2   1        3.18        3.34      1.02 o 
  -7   2   1        4.06        3.16      1.80 o 
  -6   2   1      556.89      526.07     11.25 o 
  -5   2   1        5.77        4.05      1.27 o 
  -4   2   1      559.98      632.68      9.55 o 
  -3   2   1        3.58        5.26      1.23 o 
  -2   2   1      413.44      427.26      7.55 o 
  -1   2   1        4.67        4.13      0.57 o 
   0   2   1      145.64      135.51      3.11 o 
   1   2   1     2425.12     2361.39     48.99 o 
   2   2   1      520.54      514.91     11.19 o 
   3   2   1       12.24       10.06      1.05 o 
   4   2   1     1802.31     1953.36     15.84 o 
   5   2   1      327.85      326.01      6.12 o 
   6   2   1       12.12       15.31      1.53 o 
   7   2   1        2.84        1.76      0.49 o 
   8   2   1       11.27        5.76      1.58 o 
   9   2   1       20.61       17.73      2.97 o 
  10   2   1        3.61        4.63      1.64 o 
 -10   3   1       22.34       34.79      6.50 o 
  -9   3   1        2.42        2.19      1.87 o 
  -8   3   1        4.36        2.15      1.80 o 
  -7   3   1      103.39      104.67      4.24 o 
  -6   3   1       36.19       38.31      2.40 o 
  -5   3   1      133.44      134.67      3.59 o 
  -4   3   1       18.30       17.85      1.39 o 
  -3   3   1      722.63      763.27      8.52 o 
  -2   3   1        1.82        0.53      0.19 o 
  -1   3   1     1349.44     1294.53      9.38 o 
   0   3   1      122.05      123.26      3.36 o 
   1   3   1       89.52       78.80      2.29 o 
   2   3   1       43.88       42.80      2.06 o 
   3   3   1      773.98      777.28      9.94 o 
   4   3   1      460.30      419.17      8.00 o 
   5   3   1      383.60      371.55      7.17 o 
   6   3   1        0.03        0.03      0.56 o 
   7   3   1       49.42       45.56      3.05 o 
   8   3   1       31.71       27.49      3.55 o 
   9   3   1        0.04        0.15      0.46 o 
  10   3   1        1.89        0.49      2.78 o 
  -9   4   1        0.28        1.22      1.32 o 
  -8   4   1       51.95       65.06      5.11 o 
  -7   4   1       13.81       12.08      1.29 o 
  -6   4   1        0.00        0.25      0.22 o 
  -5   4   1       38.72       39.98      1.78 o 
  -4   4   1       21.61       15.19      1.40 o 
  -3   4   1      515.89      545.35     11.01 o 
  -2   4   1      334.59      345.95      3.77 o 
  -1   4   1       80.62       79.07      1.60 o 
   0   4   1       36.35       40.37      1.30 o 
   1   4   1       76.86       97.32      3.48 o 
   2   4   1      189.90      216.23      7.03 o 
   3   4   1       36.09       39.65      2.37 o 
   4   4   1       44.58       44.81      2.76 o 
   5   4   1       18.75       18.49      1.70 o 
   6   4   1      238.91      226.26      7.14 o 
   7   4   1       49.21       41.77      3.20 o 
   8   4   1       11.65        4.47      1.85 o 
   9   4   1       11.42       11.43      4.04 o 
  10   4   1        1.63       -0.22      1.03 o 
  -9   5   1        0.40       -0.40      0.72 o 
  -8   5   1        6.33        6.94      1.67 o 
  -7   5   1        0.21        1.48      0.61 o 
  -6   5   1        9.95        4.92      1.36 o 
  -5   5   1        0.54        0.21      0.61 o 
  -4   5   1        0.34        0.26      0.35 o 
  -3   5   1        6.68        5.65      0.71 o 
  -2   5   1      154.93      147.87      3.54 o 
  -1   5   1      171.25      192.34      2.84 o 
   0   5   1      364.76      432.95      6.13 o 
   1   5   1     1447.29     1583.90      9.43 o 
   2   5   1       52.95       48.64      3.19 o 
   3   5   1      131.07      126.27      5.49 o 
   4   5   1      263.54      275.56      7.10 o 
   5   5   1     1104.36     1108.95     15.72 o 
   6   5   1       71.96       60.84      4.92 o 
   7   5   1        6.98        6.90      1.40 o 
   8   5   1       25.75       26.65      3.94 o 
   9   5   1       13.29       13.72      2.78 o 
  -9   6   1        0.01       -1.35      1.35 o 
  -8   6   1        9.12       11.67      3.40 o 
  -7   6   1       17.00       18.04      4.24 o 
  -6   6   1      267.84      255.92     10.27 o 
  -5   6   1        0.21        2.60      0.74 o 
  -4   6   1        0.66        1.02      0.39 o 
  -3   6   1      139.43      136.06      3.47 o 
  -2   6   1        0.19        0.18      0.21 o 
  -1   6   1      165.98      174.01      2.78 o 
   0   6   1      126.27      122.57      3.41 o 
   1   6   1      170.94      171.28      4.91 o 
   2   6   1       31.69       35.38      1.97 o 
   3   6   1        5.52        5.60      1.04 o 
   4   6   1      645.64      611.18     11.74 o 
   5   6   1      102.03      101.78      4.30 o 
   6   6   1       50.01       46.07      4.36 o 
   7   6   1       64.04       59.65      5.23 o 
   8   6   1       46.14       43.93      6.09 o 
   9   6   1       13.94       13.11      2.75 o 
  -8   7   1        2.30        1.03      1.31 o 
  -7   7   1        1.20        0.05      1.12 o 
  -6   7   1        7.32        5.08      1.27 o 
  -5   7   1        7.35        6.99      1.40 o 
  -4   7   1       34.17       24.48      3.30 o 
  -3   7   1      174.26      188.18      4.49 o 
  -2   7   1       19.83       19.00      1.26 o 
  -1   7   1      165.39      161.07      5.57 o 
   0   7   1       16.25       12.58      1.27 o 
   1   7   1       78.79       93.47      3.76 o 
   2   7   1       91.58      103.46      2.79 o 
   3   7   1       10.70       10.68      1.22 o 
   4   7   1      109.97      114.88      6.03 o 
   5   7   1        3.47        1.37      0.52 o 
   6   7   1        7.30        8.75      1.90 o 
   7   7   1       40.24       42.23      4.45 o 
   8   7   1       20.01       21.77      3.36 o 
  -8   8   1       18.79       27.20      3.89 o 
  -7   8   1        2.35        1.91      1.00 o 
  -6   8   1       14.95        9.97      2.66 o 
  -5   8   1       41.51       36.43      5.91 o 
  -4   8   1        1.88        1.90      1.46 o 
  -3   8   1       17.92       15.27      1.36 o 
  -2   8   1       38.74       42.28      5.06 o 
  -1   8   1      150.64      145.79      5.07 o 
   0   8   1      176.91      173.63      6.34 o 
   1   8   1        2.52        4.05      0.64 o 
   2   8   1       45.70       33.44      2.82 o 
   3   8   1       19.34       16.41      1.43 o 
   4   8   1       30.81       29.73      2.34 o 
   5   8   1        4.90        6.03      1.47 o 
   6   8   1        0.06       -0.15      1.08 o 
   7   8   1       14.42       17.74      2.90 o 
   8   8   1        2.77        4.34      1.55 o 
  -7   9   1        0.15        0.01      1.01 o 
  -6   9   1        1.31        0.19      1.21 o 
  -5   9   1       16.76       13.22      3.82 o 
  -4   9   1        0.00       -0.64      1.47 o 
  -3   9   1       20.40       16.59      2.82 o 
  -2   9   1       25.24       27.35      3.54 o 
  -1   9   1       20.16       19.66      2.17 o 
   0   9   1        0.46        0.35      0.38 o 
   1   9   1      105.54       91.34      3.07 o 
   2   9   1        2.89        1.55      0.53 o 
   3   9   1       40.93       40.73      3.38 o 
   4   9   1        0.06        0.03      0.34 o 
   5   9   1        1.31        2.00      0.88 o 
   6   9   1        9.10        8.80      3.34 o 
   7   9   1       11.10        6.89      3.01 o 
  -6  10   1        2.26        3.04      2.36 o 
  -5  10   1        5.03        6.69      3.08 o 
  -4  10   1       21.68       17.01      4.38 o 
  -3  10   1       70.52       66.63      5.90 o 
  -2  10   1        0.88        2.56      1.10 o 
  -1  10   1        0.04       -1.56      1.56 o 
   0  10   1        0.08        2.22      1.52 o 
   1  10   1       31.05       26.80      3.45 o 
   2  10   1       55.29       64.61      7.62 o 
   3  10   1        0.95        0.24      0.83 o 
   4  10   1       11.47       14.41      3.96 o 
   5  10   1        1.38        1.23      1.05 o 
   6  10   1        1.36        1.57      1.81 o 
  -4  11   1        1.04        2.74      1.81 o 
  -3  11   1        2.59        2.73      1.93 o 
  -2  11   1        6.20       17.75      4.50 o 
  -1  11   1        0.61        2.57      1.45 o 
   0  11   1        0.05        0.87      1.30 o 
   1  11   1        1.01       -1.69      1.69 o 
   2  11   1        2.59        4.09      1.43 o 
   3  11   1        0.10        0.61      0.76 o 
   4  11   1       26.07       37.29      4.74 o 
  -2  12   1       48.03       54.71      8.30 o 
  -1  12   1       28.04       38.24      6.95 o 
   0  12   1        3.70        1.95      1.47 o 
   1  12   1        5.06       12.60      4.10 o 
   2  12   1        0.07       -1.97      1.97 o 
  -2 -11   2       29.95       35.15      6.77 o 
  -1 -11   2        7.69        8.37      3.34 o 
   0 -11   2        1.34        2.01      1.82 o 
   1 -11   2        2.92        3.45      2.12 o 
   2 -11   2       29.40       42.48      7.29 o 
   3 -11   2       14.78       19.18      3.58 o 
   4 -11   2        1.29        4.04      2.97 o 
  -4 -10   2        0.01        0.43      0.58 o 
  -3 -10   2        0.00        0.28      1.24 o 
  -2 -10   2       21.29       21.97      5.03 o 
  -1 -10   2       31.44       42.94      6.96 o 
   0 -10   2       58.51       60.46      8.23 o 
   1 -10   2        2.65        0.18      0.89 o 
   2 -10   2        0.00        2.51      1.41 o 
   3 -10   2        6.45        7.73      3.44 o 
   4 -10   2        5.80        5.42      1.81 o 
   5 -10   2        4.76       10.85      4.04 o 
   6 -10   2        3.13        4.88      3.33 o 
  -5  -9   2        3.80        4.31      2.32 o 
  -4  -9   2        1.21        4.29      2.45 o 
  -3  -9   2        0.81       -0.55      1.36 o 
  -2  -9   2       12.58       14.40      3.69 o 
  -1  -9   2        7.00       10.69      3.23 o 
   0  -9   2        1.34        2.30      1.70 o 
   1  -9   2        4.44        4.60      2.10 o 
   2  -9   2       12.05       14.04      2.69 o 
   3  -9   2        0.35        0.92      0.92 o 
   4  -9   2        2.48        8.29      3.63 o 
   5  -9   2        0.17        1.33      1.57 o 
   6  -9   2        1.90        3.04      2.12 o 
   7  -9   2        5.24        7.23      3.34 o 
  -6  -8   2       10.23        7.72      2.94 o 
  -5  -8   2        0.00       -0.31      0.69 o 
  -4  -8   2        0.16        0.71      0.68 o 
  -3  -8   2       37.31       36.20      2.62 o 
  -2  -8   2        4.10        5.30      0.89 o 
  -1  -8   2      126.39      126.07     10.37 o 
   0  -8   2       30.02       26.50      4.72 o 
   1  -8   2      184.40      197.43      9.55 o 
   2  -8   2        0.31        0.43      0.62 o 
   3  -8   2       76.07       76.97      3.79 o 
   4  -8   2       12.58        9.31      3.26 o 
   5  -8   2       10.36       12.82      2.07 o 
   6  -8   2        0.52        1.71      2.63 o 
   7  -8   2        0.03        0.01      0.60 o 
   8  -8   2        2.41        2.76      1.02 o 
  -7  -7   2        1.20        1.96      1.63 o 
  -6  -7   2        6.73        8.37      1.76 o 
  -5  -7   2        6.70        6.12      1.41 o 
  -4  -7   2       20.63       23.47      1.97 o 
  -3  -7   2       16.26       16.27      1.40 o 
  -2  -7   2        4.11        3.19      0.79 o 
  -1  -7   2        0.35        0.55      1.04 o 
   0  -7   2       18.29       24.59      4.21 o 
   1  -7   2      119.14      122.74      7.01 o 
   2  -7   2      365.79      354.39     10.71 o 
   3  -7   2        3.27        3.67      0.55 o 
   4  -7   2       54.81       58.05      2.33 o 
   5  -7   2        0.43        0.54      0.49 o 
   6  -7   2       12.02       13.14      2.29 o 
   7  -7   2        5.72        3.55      1.23 o 
   8  -7   2        6.15        6.21      2.20 o 
   9  -7   2        0.53        1.57      1.20 o 
  -8  -6   2        1.01        0.80      0.95 o 
  -7  -6   2        1.01        0.38      0.58 o 
  -6  -6   2       23.90       22.57      3.70 o 
  -5  -6   2       18.02       16.13      2.26 o 
  -4  -6   2      126.28      124.11      4.66 o 
  -3  -6   2      195.05      196.93      4.39 o 
  -2  -6   2        0.77        0.60      0.38 o 
  -1  -6   2      105.04      111.71      3.98 o 
   0  -6   2      133.02      135.65      3.94 o 
   1  -6   2        5.00        4.45      1.02 o 
   2  -6   2       93.08       93.21      2.27 o 
   3  -6   2       47.48       44.39      1.68 o 
   4  -6   2      159.07      162.33      4.61 o 
   5  -6   2        1.20        0.44      0.43 o 
   6  -6   2        4.72        5.65      1.91 o 
   7  -6   2       49.72       40.12      5.33 o 
   8  -6   2        0.25        0.08      0.80 o 
   9  -6   2        0.23        1.22      0.62 o 
  -8  -5   2       16.57       16.68      2.88 o 
  -7  -5   2       12.59       11.50      2.27 o 
  -6  -5   2       15.77       14.32      3.28 o 
  -5  -5   2       10.88        9.50      1.43 o 
  -4  -5   2      518.96      506.17      9.61 o 
  -3  -5   2      129.80      130.90      4.24 o 
  -2  -5   2       10.90       10.58      0.85 o 
  -1  -5   2        0.27        1.15      0.34 o 
   0  -5   2      559.39      604.69      7.64 o 
   1  -5   2        6.88        9.85      0.99 o 
   2  -5   2      148.50      147.87      2.50 o 
   3  -5   2        5.96        5.28      0.63 o 
   4  -5   2        0.04        0.36      0.50 o 
   5  -5   2        0.02        0.94      0.59 o 
   6  -5   2       13.17        8.36      2.22 o 
   7  -5   2       12.94       11.90      3.01 o 
   8  -5   2        0.44       -0.06      0.89 o 
   9  -5   2        0.70        0.71      1.26 o 
  10  -5   2        7.56        7.63      2.99 o 
  -9  -4   2        3.70        2.57      1.26 o 
  -8  -4   2        0.05       -0.12      0.40 o 
  -7  -4   2        8.53        6.78      1.74 o 
  -6  -4   2        3.70        4.04      1.23 o 
  -5  -4   2        3.12        2.77      0.82 o 
  -4  -4   2        0.01       -0.22      0.51 o 
  -3  -4   2        9.80       12.62      1.34 o 
  -2  -4   2        8.13        7.60      0.78 o 
  -1  -4   2      150.50      152.54      2.38 o 
   0  -4   2      994.72     1052.70      9.99 o 
   1  -4   2       10.35        9.78      0.83 o 
   2  -4   2        9.22        8.38      0.64 o 
   3  -4   2       43.58       40.52      1.73 o 
   4  -4   2      285.79      284.53      5.86 o 
   5  -4   2        1.15        0.69      0.91 o 
   6  -4   2       25.92       29.57      4.33 o 
   7  -4   2        2.37        1.39      0.51 o 
   8  -4   2        0.24        1.33      1.50 o 
   9  -4   2       14.39       16.61      4.08 o 
  10  -4   2        0.39        2.98      1.65 o 
  -9  -3   2        4.21        4.26      1.59 o 
  -8  -3   2        6.13        4.90      1.61 o 
  -7  -3   2        3.17        2.92      1.25 o 
  -6  -3   2       12.60       13.28      2.22 o 
  -5  -3   2        6.31        7.12      1.24 o 
  -4  -3   2       14.96       15.01      1.48 o 
  -3  -3   2       61.85       70.35      3.17 o 
  -2  -3   2       46.85       40.71      1.86 o 
  -1  -3   2        3.97        2.94      0.35 o 
   0  -3   2       19.49       16.38      1.20 o 
   1  -3   2      125.67      117.63      2.77 o 
   2  -3   2       17.57       16.17      0.96 o 
   3  -3   2       80.99       90.77      2.87 o 
   4  -3   2       89.41      101.80      3.35 o 
   5  -3   2       19.69       20.72      1.95 o 
   6  -3   2       46.48       36.55      4.84 o 
   7  -3   2        5.42        5.38      1.93 o 
   8  -3   2       37.00       42.73      6.06 o 
   9  -3   2        1.35        2.59      1.63 o 
  10  -3   2        0.96        3.75      2.21 o 
  -9  -2   2        0.08       -0.79      0.79 o 
  -8  -2   2        0.04       -0.20      1.50 o 
  -7  -2   2       47.80       45.47      4.18 o 
  -6  -2   2        1.14        0.00      0.53 o 
  -5  -2   2        0.44        0.04      0.44 o 
  -4  -2   2        0.27       -0.55      0.55 o 
  -3  -2   2      968.40     1050.01     17.90 o 
  -2  -2   2       24.50       18.33      1.35 o 
  -1  -2   2       38.60       37.24      1.26 o 
   0  -2   2      287.32      267.97      2.65 o 
   1  -2   2      175.82      164.12      3.44 o 
   2  -2   2      392.35      366.87      7.06 o 
   3  -2   2      597.20      606.74      7.09 o 
   4  -2   2       98.15      100.85      3.55 o 
   5  -2   2      136.28      162.86      6.80 o 
   6  -2   2       71.44       66.52      6.55 o 
   7  -2   2      762.32      750.82     23.97 o 
   8  -2   2       17.88       13.70      3.31 o 
   9  -2   2       13.70       15.00      3.88 o 
  10  -2   2        0.05        0.61      0.59 o 
  -9  -1   2        0.38        0.69      0.93 o 
  -8  -1   2        0.12       -0.05      0.55 o 
  -7  -1   2        6.39        5.83      1.87 o 
  -6  -1   2        0.70       -0.49      0.49 o 
  -5  -1   2        6.93        6.11      1.27 o 
  -4  -1   2      184.94      191.67      6.99 o 
  -3  -1   2      117.39      132.34      3.60 o 
  -2  -1   2        0.94        0.38      0.19 o 
  -1  -1   2      122.42      106.58      2.93 o 
   0  -1   2     2816.72     2643.97     13.19 o 
   1  -1   2       16.14       17.32      0.95 o 
   2  -1   2      312.74      301.61      8.18 o 
   3  -1   2      196.13      193.44      8.02 o 
   4  -1   2       22.44       17.65      2.74 o 
   5  -1   2       13.31       14.56      2.85 o 
   6  -1   2       32.76       35.54      4.94 o 
   7  -1   2      312.01      287.06     15.01 o 
   8  -1   2        2.50        4.27      1.85 o 
   9  -1   2       18.80       15.09      4.08 o 
  10  -1   2        0.11        0.36      1.07 o 
  11  -1   2        0.49        5.05      2.77 o 
  -9   0   2        1.64        1.78      1.03 o 
  -8   0   2        6.18        8.34      2.13 o 
  -7   0   2       54.47       50.74      4.17 o 
  -6   0   2      236.99      234.01      8.36 o 
  -5   0   2       47.91       45.20      5.09 o 
  -4   0   2      567.15      569.54      9.26 o 
  -3   0   2      143.95      152.25      3.64 o 
  -2   0   2       22.71       22.60      1.36 o 
  -1   0   2      181.63      162.36      3.80 o 
   0   0   2      421.61      397.18      5.04 o 
   1   0   2      422.39      411.73      8.31 o 
   2   0   2     2026.78     2062.07     22.56 o 
   3   0   2      196.98      186.15      7.98 o 
   4   0   2       21.19       19.20      2.97 o 
   5   0   2      413.44      422.66     15.40 o 
   6   0   2       68.12       60.80      6.37 o 
   7   0   2       26.80       22.01      4.14 o 
   8   0   2        9.07       13.02      3.43 o 
   9   0   2        1.01       -0.62      1.38 o 
  10   0   2        3.44        2.64      1.25 o 
  11   0   2        0.04        1.52      1.17 o 
  -9   1   2        1.95        1.08      1.82 o 
  -8   1   2       14.55       12.70      2.10 o 
  -7   1   2       29.07       32.22      3.19 o 
  -6   1   2      836.43      845.88     24.38 o 
  -5   1   2        8.35        8.61      1.38 o 
  -4   1   2      108.33       97.95      4.15 o 
  -3   1   2       56.72       52.01      2.63 o 
  -2   1   2      885.60      857.50     10.65 o 
  -1   1   2      176.81      159.29      6.74 o 
   0   1   2     2075.61     1960.13     17.60 o 
   1   1   2        0.44        0.31      0.32 o 
   2   1   2     1227.36     1263.55     18.11 o 
   3   1   2      774.76      731.33     22.51 o 
   4   1   2     1162.14     1219.35     24.03 o 
   5   1   2      177.45      209.31     10.97 o 
   6   1   2       58.45       59.94      6.37 o 
   7   1   2        7.52        5.74      2.21 o 
   8   1   2       33.89       33.53      5.67 o 
   9   1   2        7.18        6.01      1.71 o 
  10   1   2        6.13       11.16      2.45 o 
  11   1   2        4.51        6.77      2.04 o 
  -9   2   2        2.66        2.37      2.06 o 
  -8   2   2        4.08        4.41      1.14 o 
  -7   2   2       15.14       12.60      3.28 o 
  -6   2   2     1131.32     1116.68     16.13 o 
  -5   2   2       79.31       82.66      4.46 o 
  -4   2   2        4.72        5.02      0.82 o 
  -3   2   2      314.90      358.69     11.39 o 
  -2   2   2     1139.49     1163.33     19.48 o 
  -1   2   2      639.13      594.15      5.70 o 
   0   2   2      132.99      126.74      4.90 o 
   1   2   2        0.32        0.67      0.44 o 
   2   2   2       57.25       63.06      2.31 o 
   3   2   2      401.04      409.08      7.56 o 
   4   2   2      562.39      656.55     17.75 o 
   5   2   2       12.67       17.19      2.28 o 
   6   2   2       20.92       22.64      4.04 o 
   7   2   2        2.68        5.29      2.19 o 
   8   2   2        8.95        6.91      1.98 o 
   9   2   2        0.43        1.21      2.00 o 
  10   2   2        0.06        0.20      1.14 o 
  -9   3   2       20.80       26.97      5.61 o 
  -8   3   2        2.95        3.95      1.33 o 
  -7   3   2       61.53       62.85      3.71 o 
  -6   3   2        0.01        0.10      0.29 o 
  -5   3   2       81.18       78.07      2.79 o 
  -4   3   2      164.15      174.17      6.58 o 
  -3   3   2       90.24       94.94      3.94 o 
  -2   3   2        8.96       11.13      1.21 o 
  -1   3   2      112.68      114.73      2.01 o 
   0   3   2      335.83      318.48      4.56 o 
   1   3   2       37.47       32.16      1.63 o 
   2   3   2      137.33      132.65      3.76 o 
   3   3   2       86.51       92.74      3.45 o 
   4   3   2     1301.34     1362.85     14.21 o 
   5   3   2        7.08        7.74      1.48 o 
   6   3   2        2.96        2.63      0.96 o 
   7   3   2        0.38        1.82      0.91 o 
   8   3   2        2.72        2.54      1.10 o 
   9   3   2        2.67        2.71      1.29 o 
  10   3   2        4.02        4.94      1.82 o 
  -9   4   2        4.70       13.34      3.87 o 
  -8   4   2        8.18        6.62      1.79 o 
  -7   4   2        0.30        1.66      0.92 o 
  -6   4   2       45.28       44.63      3.16 o 
  -5   4   2        1.62        1.87      0.74 o 
  -4   4   2       14.94       14.78      1.40 o 
  -3   4   2        0.94       -0.18      0.38 o 
  -2   4   2       45.06       43.44      1.61 o 
  -1   4   2        0.18        1.04      0.41 o 
   0   4   2       72.57       74.41      2.16 o 
   1   4   2     3204.83     3446.52     14.85 o 
   2   4   2      128.92      145.15      3.25 o 
   3   4   2       48.73       51.07      3.42 o 
   4   4   2       38.01       37.81      2.54 o 
   5   4   2       81.47       84.83      3.56 o 
   6   4   2      147.08      146.22      5.61 o 
   7   4   2       63.58       56.10      3.54 o 
   8   4   2       21.65       20.62      3.23 o 
   9   4   2        0.01       -0.55      0.55 o 
  10   4   2        2.69        3.90      2.24 o 
  -9   5   2       27.98       34.65      6.28 o 
  -8   5   2        0.27       -0.60      0.69 o 
  -7   5   2       19.46       20.54      3.04 o 
  -6   5   2        5.33        2.65      1.20 o 
  -5   5   2       39.37       30.13      2.56 o 
  -4   5   2        1.03        1.82      0.61 o 
  -3   5   2       22.54       24.56      1.75 o 
  -2   5   2       14.67       15.40      1.26 o 
  -1   5   2       29.78       21.59      1.14 o 
   0   5   2       10.99        9.74      0.76 o 
   1   5   2     1058.95     1216.61     17.57 o 
   2   5   2      219.99      231.43      4.60 o 
   3   5   2       75.33       72.95      3.25 o 
   4   5   2      291.27      263.36      8.83 o 
   5   5   2       11.22       12.06      1.65 o 
   6   5   2       24.50       26.88      3.29 o 
   7   5   2        8.31        6.47      1.76 o 
   8   5   2       13.92       12.22      2.52 o 
   9   5   2       26.47       28.69      4.06 o 
  10   5   2        0.02       -1.01      1.01 o 
  -8   6   2        1.71        1.97      1.55 o 
  -7   6   2        0.48        0.11      1.27 o 
  -6   6   2       13.60       10.33      2.25 o 
  -5   6   2        0.15       -0.89      0.89 o 
  -4   6   2        2.17        1.41      0.56 o 
  -3   6   2       19.40       16.69      1.54 o 
  -2   6   2       58.80       47.86      3.20 o 
  -1   6   2      288.58      275.43      4.56 o 
   0   6   2       93.41       94.87      2.38 o 
   1   6   2      107.24      111.63      2.81 o 
   2   6   2      528.26      563.84      6.76 o 
   3   6   2       12.64       11.62      1.21 o 
   4   6   2      117.91      117.86      5.19 o 
   5   6   2       43.96       38.05      3.11 o 
   6   6   2      386.85      373.18     10.14 o 
   7   6   2       25.39       18.57      2.97 o 
   8   6   2        7.23        4.26      1.49 o 
   9   6   2       30.86       28.96      4.14 o 
  -8   7   2        0.30       -1.44      1.44 o 
  -7   7   2        1.36        0.38      0.85 o 
  -6   7   2        0.78       -0.99      1.16 o 
  -5   7   2       43.96       40.91      3.35 o 
  -4   7   2      107.46      103.00     11.90 o 
  -3   7   2        2.65        1.57      0.43 o 
  -2   7   2      410.96      421.47      7.20 o 
  -1   7   2      160.60      148.89      3.90 o 
   0   7   2        6.62        6.99      0.83 o 
   1   7   2       10.81       12.12      2.33 o 
   2   7   2      105.72      102.14      3.11 o 
   3   7   2       11.82       14.24      1.45 o 
   4   7   2      162.96      160.93      5.56 o 
   5   7   2       34.97       35.19      3.66 o 
   6   7   2        0.03        1.10      0.83 o 
   7   7   2       19.03       17.28      2.90 o 
   8   7   2       41.94       47.39      7.60 o 
   9   7   2       34.14       41.45      4.91 o 
  -7   8   2        0.20        0.94      0.77 o 
  -6   8   2        1.15        0.46      1.57 o 
  -5   8   2        0.76       -0.66      0.66 o 
  -4   8   2       19.60       14.98      1.91 o 
  -3   8   2        0.88        0.26      0.52 o 
  -2   8   2     1139.89     1153.37     11.84 o 
  -1   8   2       41.29       34.17      3.71 o 
   0   8   2       89.56       81.62      3.64 o 
   1   8   2        0.02        0.22      0.47 o 
   2   8   2       22.31       17.42      2.16 o 
   3   8   2        7.71        9.11      1.06 o 
   4   8   2      148.81      159.44      5.40 o 
   5   8   2       22.89       19.56      3.37 o 
   6   8   2        0.02       -0.46      0.52 o 
   7   8   2       15.53       16.02      3.15 o 
   8   8   2        2.28        6.53      1.94 o 
  -7   9   2       27.04       35.96      6.57 o 
  -6   9   2        3.70        4.94      2.26 o 
  -5   9   2        6.34        8.38      1.81 o 
  -4   9   2        8.29        6.99      2.22 o 
  -3   9   2        6.80        5.36      0.93 o 
  -2   9   2        9.97        9.54      0.82 o 
  -1   9   2      109.71      109.40      9.29 o 
   0   9   2       14.68       12.54      2.30 o 
   1   9   2        2.74        2.49      0.59 o 
   2   9   2       12.99       10.07      1.70 o 
   3   9   2        1.39        0.21      0.58 o 
   4   9   2        0.67        0.52      0.83 o 
   5   9   2        1.76        1.79      1.66 o 
   6   9   2        3.64        2.89      1.22 o 
   7   9   2        1.90        2.43      1.09 o 
  -6  10   2        0.03       -1.68      1.68 o 
  -5  10   2        8.30       14.18      4.03 o 
  -4  10   2        7.25        9.12      3.30 o 
  -3  10   2        1.60        2.47      1.09 o 
  -2  10   2        3.51        4.84      2.20 o 
  -1  10   2       10.40        7.38      2.83 o 
   0  10   2       10.02       16.13      3.92 o 
   1  10   2       12.21       11.90      1.62 o 
   2  10   2       44.04       43.93      3.20 o 
   3  10   2        2.25        0.49      0.49 o 
   4  10   2        4.27        6.30      2.65 o 
   5  10   2       93.51      109.62     11.06 o 
   6  10   2       46.13       42.41      7.18 o 
  -4  11   2        1.12        2.29      2.11 o 
  -3  11   2        1.56        1.35      1.04 o 
  -2  11   2        0.29        1.04      1.20 o 
  -1  11   2       38.46       47.70      7.15 o 
   0  11   2       20.11       22.30      4.90 o 
   1  11   2        0.03        0.42      0.45 o 
   2  11   2        0.05        0.60      0.44 o 
   3  11   2        0.02        3.35      6.83 o 
   4  11   2        0.80       -1.03      1.16 o 
   5  11   2       22.50       28.72      5.94 o 
  -2  12   2        0.20        1.20      0.92 o 
  -1  12   2        5.49       10.33      3.74 o 
   0  12   2        7.60       11.90      3.92 o 
   1  12   2        1.10        3.79      2.12 o 
   2  12   2        0.21        0.10      0.72 o 
   3  12   2        0.00        1.84      1.08 o 
  -1 -11   3        4.43        5.39      2.64 o 
   0 -11   3        0.07        0.61      1.19 o 
   1 -11   3        6.57        9.75      3.66 o 
   2 -11   3        1.32        0.78      1.39 o 
   3 -11   3        0.34       -0.86      0.92 o 
  -3 -10   3        0.31        0.91      1.21 o 
  -2 -10   3        7.37       13.43      3.92 o 
  -1 -10   3       10.18        8.30      3.30 o 
   0 -10   3        3.37        4.53      2.64 o 
   1 -10   3        5.07        4.79      2.21 o 
   2 -10   3        2.39        0.24      2.16 o 
   3 -10   3        3.38        4.90      1.71 o 
   4 -10   3       12.24       10.23      4.04 o 
   5 -10   3       15.70       21.93      5.90 o 
   6 -10   3        3.08        1.07      1.45 o 
  -5  -9   3        0.02       -1.91      1.91 o 
  -4  -9   3        5.62       10.23      3.50 o 
  -3  -9   3       11.20       12.57      3.73 o 
  -2  -9   3       28.06       31.95      5.88 o 
  -1  -9   3       61.40       65.01      8.26 o 
   0  -9   3       78.53       82.29      9.16 o 
   1  -9   3        2.25        1.02      1.15 o 
   2  -9   3       16.42       15.37      2.96 o 
   3  -9   3       24.09       22.27      3.58 o 
   4  -9   3        0.88        0.30      1.24 o 
   5  -9   3        2.57        4.50      2.70 o 
   6  -9   3        0.78        2.98      2.49 o 
   7  -9   3        0.63        3.74      3.00 o 
  -6  -8   3        0.39        4.64      2.24 o 
  -5  -8   3        0.22        1.70      1.79 o 
  -4  -8   3       44.74       50.07      7.18 o 
  -3  -8   3       19.58       18.04      4.15 o 
  -2  -8   3        0.56        0.70      0.52 o 
  -1  -8   3       53.01       51.70      2.95 o 
   0  -8   3       46.36       53.71      6.94 o 
   1  -8   3       26.70       24.86      3.50 o 
   2  -8   3      211.10      228.15     10.62 o 
   3  -8   3        0.24        0.35      0.89 o 
   4  -8   3        7.98        7.95      3.47 o 
   5  -8   3       10.79        8.86      2.41 o 
   6  -8   3       14.41       14.61      3.53 o 
   7  -8   3        9.45       10.50      2.18 o 
   8  -8   3        0.02        0.21      1.30 o 
  -6  -7   3        0.28        0.89      0.81 o 
  -5  -7   3       25.42       24.95      3.24 o 
  -4  -7   3        2.48        2.23      0.64 o 
  -3  -7   3      281.15      290.56      8.06 o 
  -2  -7   3        8.03        6.84      1.29 o 
  -1  -7   3       26.53       30.13      2.69 o 
   0  -7   3       64.24       67.74      3.05 o 
   1  -7   3        1.19        0.45      0.75 o 
   2  -7   3       29.41       31.95      1.90 o 
   3  -7   3       95.01      112.41      4.22 o 
   4  -7   3       23.20       22.46      1.53 o 
   5  -7   3        9.60        8.08      1.52 o 
   6  -7   3       15.15       15.10      2.36 o 
   7  -7   3       40.33       40.82      4.27 o 
   8  -7   3        0.16        0.22      0.75 o 
   9  -7   3        3.03        1.77      1.39 o 
  -7  -6   3        1.13        1.33      0.84 o 
  -6  -6   3        3.67        4.64      1.27 o 
  -5  -6   3       23.33       22.31      2.22 o 
  -4  -6   3       27.72       26.53      1.91 o 
  -3  -6   3     1090.90     1108.70     13.03 o 
  -2  -6   3       68.45       70.19      4.11 o 
  -1  -6   3       10.99       11.21      1.50 o 
   0  -6   3       15.40       18.25      1.73 o 
   1  -6   3        7.88        6.91      1.62 o 
   2  -6   3       69.65       70.86      2.77 o 
   3  -6   3      395.28      404.35      5.58 o 
   4  -6   3       38.00       35.70      1.81 o 
   5  -6   3        0.15        0.09      0.30 o 
   6  -6   3        0.55       10.25      2.47 o 
   7  -6   3      138.55      128.20      9.45 o 
   8  -6   3        3.29        2.86      1.54 o 
   9  -6   3        5.38       14.38      3.65 o 
  -8  -5   3       10.86       11.88      2.47 o 
  -7  -5   3        3.86        1.04      2.11 o 
  -6  -5   3       18.21       16.68      2.54 o 
  -5  -5   3        0.14        0.44      0.72 o 
  -4  -5   3      185.95      184.52      5.88 o 
  -3  -5   3       11.82       11.77      1.14 o 
  -2  -5   3      165.04      164.97      3.79 o 
  -1  -5   3       88.79       85.69      2.17 o 
   0  -5   3       27.59       30.34      2.31 o 
   1  -5   3        4.67        4.03      0.56 o 
   2  -5   3      112.63      104.80      2.21 o 
   3  -5   3       46.57       46.36      1.74 o 
   4  -5   3       27.16       24.26      1.57 o 
   5  -5   3       29.93       30.58      2.57 o 
   6  -5   3       84.51       84.02      6.65 o 
   7  -5   3       76.84       76.63      7.34 o 
   8  -5   3        4.46        4.60      2.03 o 
   9  -5   3        0.83        1.34      1.41 o 
  10  -5   3        1.66       -0.21      1.39 o 
  -8  -4   3       26.09       24.91      3.49 o 
  -7  -4   3        6.45        4.84      1.38 o 
  -6  -4   3       22.90       19.92      2.76 o 
  -5  -4   3        2.40        2.11      0.94 o 
  -4  -4   3        5.60        4.04      0.88 o 
  -3  -4   3        1.17        0.91      0.35 o 
  -2  -4   3       30.53       32.46      1.56 o 
  -1  -4   3      102.71       97.55      2.56 o 
   0  -4   3      389.99      413.24      5.91 o 
   1  -4   3        1.12        0.65      0.30 o 
   2  -4   3        5.81        5.11      0.61 o 
   3  -4   3       65.41       63.96      2.31 o 
   4  -4   3       25.38       32.53      1.74 o 
   5  -4   3      178.22      166.49      6.68 o 
   6  -4   3        3.09        2.93      1.27 o 
   7  -4   3        8.40        9.04      2.59 o 
   8  -4   3        1.92        4.78      1.81 o 
   9  -4   3       11.92       10.94      3.27 o 
  10  -4   3       13.21       17.18      4.32 o 
  -8  -3   3        0.97        1.45      1.49 o 
  -7  -3   3        8.07        5.10      1.42 o 
  -6  -3   3      322.04      294.21     10.43 o 
  -5  -3   3        0.44        0.63      0.92 o 
  -4  -3   3       15.36       12.21      1.51 o 
  -3  -3   3       62.07       60.54      2.70 o 
  -2  -3   3       63.69       63.02      2.19 o 
  -1  -3   3      365.95      358.95      5.97 o 
   0  -3   3      175.45      200.97      4.42 o 
   1  -3   3        0.93        0.87      0.21 o 
   2  -3   3      116.59      107.97      3.07 o 
   3  -3   3       54.87       77.67      5.67 o 
   4  -3   3      962.56     1030.08     15.70 o 
   5  -3   3        2.60        1.40      0.47 o 
   6  -3   3       27.55       28.40      4.28 o 
   7  -3   3       60.67       63.70      7.00 o 
   8  -3   3        0.10       -0.94      1.70 o 
   9  -3   3        4.91        6.74      2.57 o 
  10  -3   3        0.19       -1.18      1.55 o 
  -9  -2   3        0.82        0.26      0.81 o 
  -8  -2   3        1.80        2.86      1.18 o 
  -7  -2   3        2.54        0.83      0.57 o 
  -6  -2   3       58.53       52.79      4.32 o 
  -5  -2   3        0.37        0.36      0.59 o 
  -4  -2   3        3.48        3.51      0.72 o 
  -3  -2   3       38.83       38.39      2.40 o 
  -2  -2   3        0.00        0.10      0.21 o 
  -1  -2   3        8.25        9.63      0.65 o 
   0  -2   3      232.14      235.92      2.88 o 
   1  -2   3      920.85      866.16      9.46 o 
   2  -2   3       25.58       21.33      1.20 o 
   3  -2   3      617.67      633.60      7.46 o 
   4  -2   3      219.32      236.41      7.21 o 
   5  -2   3       55.58       56.81      3.35 o 
   6  -2   3      161.87      173.72     11.67 o 
   7  -2   3       32.55       32.98      5.15 o 
   8  -2   3        9.21        7.05      2.47 o 
   9  -2   3       35.64       41.26      6.46 o 
  10  -2   3        1.60        0.70      1.00 o 
  11  -2   3        7.28        7.75      3.23 o 
  -9  -1   3        6.76        8.04      1.98 o 
  -8  -1   3        6.72        5.14      1.51 o 
  -7  -1   3        0.90        0.07      0.90 o 
  -6  -1   3       25.28       20.29      2.62 o 
  -5  -1   3       64.43       65.71      4.34 o 
  -4  -1   3       86.82       82.64      3.88 o 
  -3  -1   3       60.67       59.41      2.97 o 
  -2  -1   3      468.57      448.46      7.06 o 
  -1  -1   3      463.42      439.99      4.82 o 
   0  -1   3        4.93        4.67      0.73 o 
   1  -1   3     4180.81     4236.59     15.91 o 
   2  -1   3       21.95       22.80      1.74 o 
   3  -1   3      437.98      403.60      9.00 o 
   4  -1   3        5.92        6.94      1.27 o 
   5  -1   3       28.13       30.81      1.95 o 
   6  -1   3       80.43       74.74      5.10 o 
   7  -1   3      117.26      110.34      9.34 o 
   8  -1   3       49.94       66.80      7.84 o 
   9  -1   3        1.19        1.19      1.09 o 
  10  -1   3       10.12       14.92      4.31 o 
  11  -1   3        0.51        1.10      1.67 o 
  -9   0   3       39.63       55.72      7.90 o 
  -8   0   3       10.66       11.58      2.15 o 
  -7   0   3        2.40        3.18      1.11 o 
  -6   0   3        0.05        5.88      1.43 o 
  -5   0   3        5.13        5.58      1.76 o 
  -4   0   3      134.97      139.06      4.75 o 
  -3   0   3       47.43       48.86      2.18 o 
  -2   0   3       16.25       16.94      1.36 o 
  -1   0   3        1.33        0.31      0.19 o 
   0   0   3     1251.47     1139.68      9.07 o 
   1   0   3    26615.96    27557.46     88.11 o 
   2   0   3      432.38      463.95      8.07 o 
   3   0   3       64.71       59.11      4.64 o 
   4   0   3        0.07        1.11      0.88 o 
   5   0   3       33.74       35.87      4.56 o 
   6   0   3        6.26       11.80      2.97 o 
   7   0   3       28.96       21.42      4.01 o 
   8   0   3       34.94       33.66      5.53 o 
   9   0   3       17.09       18.83      4.33 o 
  10   0   3        6.32        7.99      3.07 o 
  11   0   3       28.85       37.19      5.48 o 
  -9   1   3       35.20       39.17      6.63 o 
  -8   1   3       10.36        9.51      3.24 o 
  -7   1   3       16.35       19.69      2.48 o 
  -6   1   3        2.37        1.80      1.00 o 
  -5   1   3      146.92      138.71      5.71 o 
  -4   1   3       68.08       74.81      3.30 o 
  -3   1   3       14.66       14.78      1.61 o 
  -2   1   3       40.25       42.13      2.38 o 
  -1   1   3        2.33        1.71      0.46 o 
   0   1   3     1837.43     1848.25     20.94 o 
   1   1   3     6353.87     6341.41     38.96 o 
   2   1   3     3834.43     3861.29     24.27 o 
   3   1   3      614.54      620.56     15.40 o 
   4   1   3      127.77      126.79      3.45 o 
   5   1   3      165.37      168.08     10.03 o 
   6   1   3       38.62       38.80      5.20 o 
   7   1   3        2.82       -0.06      1.10 o 
   8   1   3        5.64        7.20      2.66 o 
   9   1   3        2.20        3.45      2.08 o 
  10   1   3        0.89       -0.05      0.73 o 
  11   1   3       53.28       72.14      6.65 o 
  -9   2   3       15.44       18.87      4.70 o 
  -8   2   3        2.15        3.01      1.72 o 
  -7   2   3       33.05       35.87      5.63 o 
  -6   2   3       78.10       80.28      4.31 o 
  -5   2   3       26.87       25.10      2.19 o 
  -4   2   3       93.90       87.72      6.89 o 
  -3   2   3        2.93        1.14      0.55 o 
  -2   2   3       46.23       42.93      1.52 o 
  -1   2   3     1038.82      981.19     17.10 o 
   0   2   3      110.48      102.93      3.48 o 
   1   2   3       61.98       67.68      2.77 o 
   2   2   3        2.36        1.35      0.48 o 
   3   2   3       18.64       18.01      1.86 o 
   4   2   3       49.94       44.42      2.58 o 
   5   2   3      144.03      134.51      9.10 o 
   6   2   3       17.33       16.43      3.35 o 
   7   2   3        3.71        2.06      1.39 o 
   8   2   3       48.03       50.05      6.89 o 
   9   2   3        3.38        1.10      0.65 o 
  10   2   3        0.55        1.54      1.12 o 
  11   2   3        5.73        7.78      4.14 o 
  -9   3   3       21.24       25.65      5.35 o 
  -8   3   3        0.96        0.92      1.45 o 
  -7   3   3        0.43        0.77      0.84 o 
  -6   3   3       86.26       80.38      4.83 o 
  -5   3   3       25.07       22.16      2.32 o 
  -4   3   3        2.67        3.37      0.88 o 
  -3   3   3        0.91       14.55      3.44 o 
  -2   3   3      846.38      900.34     34.52 o 
  -1   3   3       55.49       58.27      1.87 o 
   0   3   3       28.71       23.60      1.26 o 
   1   3   3      693.38      661.79      9.05 o 
   2   3   3      190.17      203.52      5.35 o 
   3   3   3        2.99        3.48      0.72 o 
   4   3   3       22.59       23.02      1.85 o 
   5   3   3        4.82        6.75      1.44 o 
   6   3   3       10.87       47.65      6.09 o 
   7   3   3        1.94        2.45      1.59 o 
   8   3   3      217.35      194.19     13.78 o 
   9   3   3        0.03        9.76      4.00 o 
  10   3   3        0.06        0.18      2.54 o 
  -9   4   3        0.00        0.58      1.29 o 
  -8   4   3       12.07       22.37      3.70 o 
  -7   4   3        2.65        1.79      1.06 o 
  -6   4   3       25.30       25.11      2.77 o 
  -5   4   3        1.73        1.23      0.64 o 
  -4   4   3       19.75       19.63      2.07 o 
  -3   4   3        8.65        9.51      1.13 o 
  -2   4   3      344.31      373.91      6.17 o 
  -1   4   3        0.03        0.00      0.17 o 
   0   4   3       31.08       31.61      1.61 o 
   1   4   3       94.25       96.42      2.68 o 
   2   4   3       34.07       35.46      2.48 o 
   3   4   3       78.64       75.72      3.29 o 
   4   4   3        0.76        0.91      0.70 o 
   5   4   3        0.12        0.82      0.44 o 
   6   4   3        4.17        3.07      1.54 o 
   7   4   3        1.36        0.37      0.68 o 
   8   4   3      190.91      161.50      8.95 o 
   9   4   3       37.27       42.01      4.78 o 
  10   4   3        4.73        4.94      1.70 o 
  -8   5   3        0.01       -0.45      1.25 o 
  -7   5   3       15.46       15.29      2.70 o 
  -6   5   3       13.61       14.02      2.50 o 
  -5   5   3        2.58        2.52      0.99 o 
  -4   5   3        0.78        0.22      0.65 o 
  -3   5   3       34.18       34.63      2.06 o 
  -2   5   3       12.21       10.93      0.99 o 
  -1   5   3        7.71        8.52      0.71 o 
   0   5   3       33.97       35.26      1.54 o 
   1   5   3        4.99        3.90      0.54 o 
   2   5   3       55.16       58.88      3.44 o 
   3   5   3        8.51        8.12      1.04 o 
   4   5   3       71.21       68.64      4.21 o 
   5   5   3       31.76       33.59      3.44 o 
   6   5   3      132.39      129.70      7.25 o 
   7   5   3       36.27       34.78      3.98 o 
   8   5   3        0.64        0.53      0.85 o 
   9   5   3       11.26       10.51      6.20 o 
  10   5   3        3.42        2.90      1.48 o 
  -8   6   3        4.30        7.94      2.99 o 
  -7   6   3        2.82        2.45      1.18 o 
  -6   6   3        0.44        1.74      0.94 o 
  -5   6   3       79.88       67.11      3.63 o 
  -4   6   3       12.98        9.26      1.68 o 
  -3   6   3       49.70       50.57      7.30 o 
  -2   6   3       17.00       17.45      1.48 o 
  -1   6   3       19.62       14.79      1.16 o 
   0   6   3       90.42       86.83      3.23 o 
   1   6   3        3.51        3.45      0.49 o 
   2   6   3        5.98        2.85      0.93 o 
   3   6   3        0.05       15.96      3.91 o 
   4   6   3        5.10        3.43      0.84 o 
   5   6   3      587.02      568.44     11.51 o 
   6   6   3      163.12      174.50      8.62 o 
   7   6   3       55.39       50.30      4.96 o 
   8   6   3        0.79        0.33      0.60 o 
   9   6   3       19.88       21.76      3.53 o 
  -8   7   3        0.32        1.04      1.04 o 
  -7   7   3        1.12       -0.96      0.96 o 
  -6   7   3        0.30       -0.58      0.77 o 
  -5   7   3       84.57       75.52      5.82 o 
  -4   7   3       16.14       14.66      1.90 o 
  -3   7   3        3.64        2.27      0.58 o 
  -2   7   3      137.97      133.51      4.19 o 
  -1   7   3      275.42      272.56      4.71 o 
   0   7   3        0.06        0.19      0.20 o 
   1   7   3        9.75       11.32      1.57 o 
   2   7   3       42.77       35.78      2.07 o 
   3   7   3        6.54        3.24      0.73 o 
   4   7   3       18.82       17.36      1.83 o 
   5   7   3      301.44      286.55      8.22 o 
   6   7   3       53.41       47.48      4.57 o 
   7   7   3        2.30        1.96      2.01 o 
   8   7   3        2.79        2.95      1.33 o 
   9   7   3        1.57        1.15      0.80 o 
  -7   8   3       15.40       17.29      3.25 o 
  -6   8   3        4.81        1.54      0.64 o 
  -5   8   3        7.69        4.60      2.03 o 
  -4   8   3       20.59       18.42      2.13 o 
  -3   8   3        1.22        1.09      0.31 o 
  -2   8   3      121.71      126.39      4.26 o 
  -1   8   3       53.65       54.75      2.15 o 
   0   8   3       98.03      102.12      6.18 o 
   1   8   3        0.41        0.84      0.58 o 
   2   8   3       28.07       28.81      1.76 o 
   3   8   3       13.06       11.72      1.34 o 
   4   8   3       27.88       27.84      2.29 o 
   5   8   3       71.17       70.96      4.08 o 
   6   8   3       20.31       22.09      3.16 o 
   7   8   3        0.25        0.50      1.44 o 
   8   8   3        0.20       -0.28      0.79 o 
  -6   9   3        0.29       -1.29      1.29 o 
  -5   9   3       26.21       25.62      2.80 o 
  -4   9   3        2.79        1.40      0.67 o 
  -3   9   3       28.97       33.64      2.41 o 
  -2   9   3       19.30       20.72      1.72 o 
  -1   9   3       15.68       15.53      1.62 o 
   0   9   3        0.45        0.24      0.43 o 
   1   9   3        5.64        3.77      0.82 o 
   2   9   3       48.42       42.09      3.68 o 
   3   9   3       28.22       23.63      2.89 o 
   4   9   3        0.16       -0.08      0.58 o 
   5   9   3        0.74       -0.17      0.69 o 
   6   9   3        4.43        4.67      1.51 o 
   7   9   3        8.14        8.83      2.20 o 
   8   9   3        4.02        2.36      1.78 o 
  -5  10   3        0.55       -0.28      2.30 o 
  -4  10   3       15.99       20.73      3.60 o 
  -3  10   3        7.12        8.00      1.72 o 
  -2  10   3        7.27       11.47      3.12 o 
  -1  10   3        1.97        2.35      1.53 o 
   0  10   3       13.33       17.23      2.48 o 
   1  10   3       16.05       12.87      1.73 o 
   2  10   3        0.60       -0.53      0.53 o 
   3  10   3        5.97        3.88      1.33 o 
   4  10   3        5.31        3.86      1.24 o 
   5  10   3        1.34        4.70      1.79 o 
   6  10   3       35.81       51.57      7.85 o 
   7  10   3        3.84        3.23      2.12 o 
  -4  11   3        2.08        1.89      1.57 o 
  -3  11   3       15.33       17.65      4.31 o 
  -2  11   3       32.05       36.82      6.13 o 
  -1  11   3       21.05       22.67      4.77 o 
   0  11   3        0.32        0.61      0.65 o 
   1  11   3        0.15       -0.71      0.71 o 
   2  11   3        3.19        2.80      1.92 o 
   3  11   3        4.87        3.53      1.45 o 
   4  11   3        4.98        4.97      2.40 o 
   5  11   3        3.82        7.37      2.77 o 
  -2  12   3        5.95        6.59      2.78 o 
  -1  12   3        0.34        1.29      1.71 o 
   0  12   3       39.93       46.65      7.53 o 
   1  12   3        0.44        1.16      1.37 o 
   2  12   3        2.27        4.34      2.12 o 
   3  12   3        9.60       12.27      2.73 o 
  -2 -10   4        0.64        0.88      1.96 o 
  -1 -10   4       10.35        8.70      3.29 o 
   0 -10   4        0.49       -0.97      1.61 o 
   1 -10   4        2.71        0.82      0.63 o 
   2 -10   4        3.24        0.46      2.99 o 
   3 -10   4        0.79       -1.33      1.33 o 
   4 -10   4        1.13       -1.37      1.70 o 
   5 -10   4        1.76        0.65      0.96 o 
  -4  -9   4        5.75       12.48      3.82 o 
  -3  -9   4        0.04        0.33      0.67 o 
  -2  -9   4        3.72        1.24      0.58 o 
  -1  -9   4        0.00        1.26      1.66 o 
   0  -9   4        0.21        3.04      2.05 o 
   1  -9   4       56.88       58.40      7.91 o 
   2  -9   4       12.15       10.13      2.46 o 
   3  -9   4        9.98        7.81      2.19 o 
   4  -9   4       10.32        8.44      3.53 o 
   5  -9   4        3.33        4.01      2.54 o 
   6  -9   4        5.10        8.17      3.86 o 
   7  -9   4        7.96        8.29      4.10 o 
  -5  -8   4        0.66       -1.50      1.50 o 
  -4  -8   4        0.67        1.38      1.32 o 
  -3  -8   4        2.72        5.56      2.46 o 
  -2  -8   4        2.23        3.26      1.98 o 
  -1  -8   4        5.12        6.38      2.44 o 
   0  -8   4       27.56       28.51      5.19 o 
   1  -8   4       63.45       66.53      5.90 o 
   2  -8   4        1.27        0.54      1.12 o 
   3  -8   4        0.05       -0.24      1.37 o 
   4  -8   4      193.62      226.51     17.02 o 
   5  -8   4        5.35        9.53      3.53 o 
   6  -8   4        0.01        1.17      1.11 o 
   7  -8   4        0.10        1.50      1.82 o 
   8  -8   4        0.43        1.54      1.68 o 
  -6  -7   4        1.64        4.00      2.09 o 
  -5  -7   4        1.95        3.53      1.82 o 
  -4  -7   4        0.09       -0.71      0.71 o 
  -3  -7   4        0.69        0.69      0.59 o 
  -2  -7   4       21.11       19.93      2.39 o 
  -1  -7   4       35.11       38.13      5.54 o 
   0  -7   4        0.21        0.31      0.51 o 
   1  -7   4       19.89       19.38      2.99 o 
   2  -7   4        1.85        0.77      0.29 o 
   3  -7   4      517.63      527.58     15.56 o 
   4  -7   4      641.25      659.14     20.67 o 
   5  -7   4        0.03        0.45      0.63 o 
   6  -7   4        6.41        4.88      1.43 o 
   7  -7   4       27.06       29.32      3.51 o 
   8  -7   4        6.70        6.86      2.57 o 
   9  -7   4        2.72        3.92      1.97 o 
  -6  -6   4        5.56        7.42      2.67 o 
  -5  -6   4        8.25        9.95      2.07 o 
  -4  -6   4        8.60       10.26      4.18 o 
  -3  -6   4        5.21        6.39      1.50 o 
  -2  -6   4       34.77       37.56      2.47 o 
  -1  -6   4       74.13       75.66      4.29 o 
   0  -6   4        0.28        0.55      0.85 o 
   1  -6   4        2.33        2.22      0.85 o 
   2  -6   4       74.79       74.60      3.51 o 
   3  -6   4        0.22        0.30      0.25 o 
   4  -6   4       15.00       15.65      1.47 o 
   5  -6   4        0.00       -0.13      0.35 o 
   6  -6   4       57.32       56.83      4.62 o 
   7  -6   4       14.32       13.89      3.07 o 
   8  -6   4        1.20        1.28      1.05 o 
   9  -6   4        0.05       -0.23      0.91 o 
  -7  -5   4        0.52        0.49      0.56 o 
  -6  -5   4       11.95       14.59      2.02 o 
  -5  -5   4       31.63       34.09      2.87 o 
  -4  -5   4       93.89       95.53      4.25 o 
  -3  -5   4        9.93       10.10      1.25 o 
  -2  -5   4       27.94       28.95      2.05 o 
  -1  -5   4        7.65        7.38      0.81 o 
   0  -5   4       13.94       17.95      1.73 o 
   1  -5   4      538.42      554.64     14.19 o 
   2  -5   4        3.18        3.08      0.69 o 
   3  -5   4        0.20        0.26      0.22 o 
   4  -5   4       99.80       95.22      3.51 o 
   5  -5   4      177.11      175.35      5.85 o 
   6  -5   4       39.02       37.93      2.93 o 
   7  -5   4       19.74       21.67      3.93 o 
   8  -5   4        5.14        4.19      1.94 o 
   9  -5   4        5.62        4.74      1.96 o 
  10  -5   4        1.76        3.49      1.89 o 
  -7  -4   4        0.64        2.38      1.18 o 
  -6  -4   4       31.06       24.08      3.06 o 
  -5  -4   4        4.58        3.38      1.06 o 
  -4  -4   4       15.33       14.79      1.71 o 
  -3  -4   4        3.76        3.70      0.73 o 
  -2  -4   4       18.16       18.63      1.65 o 
  -1  -4   4       60.38       64.41      2.47 o 
   0  -4   4       15.91       22.92      1.32 o 
   1  -4   4      350.53      351.54      6.06 o 
   2  -4   4       21.61       20.46      1.09 o 
   3  -4   4        4.85        6.83      0.85 o 
   4  -4   4       95.23      122.17      5.02 o 
   5  -4   4       47.90       55.38      3.24 o 
   6  -4   4        1.06        0.87      0.49 o 
   7  -4   4       40.25       40.24      5.43 o 
   8  -4   4        1.89        3.18      1.88 o 
   9  -4   4       14.72       13.80      3.72 o 
  10  -4   4        5.68        4.77      2.52 o 
  -8  -3   4       12.87       12.98      2.54 o 
  -7  -3   4       10.52       13.11      2.61 o 
  -6  -3   4       36.87       35.76      5.40 o 
  -5  -3   4        2.97        2.20      0.85 o 
  -4  -3   4       21.21       18.83      1.95 o 
  -3  -3   4       25.28       28.81      1.95 o 
  -2  -3   4       66.71       66.53      2.43 o 
  -1  -3   4        0.24        0.34      0.22 o 
   0  -3   4      163.94      158.62      3.00 o 
   1  -3   4       73.95       75.48      1.97 o 
   2  -3   4      457.00      482.14      5.42 o 
   3  -3   4       97.15      110.47      3.77 o 
   4  -3   4        0.25        0.11      0.27 o 
   5  -3   4      160.82      160.01      5.40 o 
   6  -3   4       79.53       74.19      3.83 o 
   7  -3   4       67.45       75.08      7.55 o 
   8  -3   4       35.82       47.46      6.37 o 
   9  -3   4        0.33       -0.13      1.00 o 
  10  -3   4        0.40       -1.42      1.42 o 
  -8  -2   4        0.04        0.15      0.59 o 
  -7  -2   4        0.35        0.43      0.84 o 
  -6  -2   4        1.20        0.00      1.03 o 
  -5  -2   4       49.27       46.98      3.90 o 
  -4  -2   4       47.54       49.59      3.10 o 
  -3  -2   4       15.56       17.77      1.36 o 
  -2  -2   4      352.05      353.48      7.09 o 
  -1  -2   4       23.12       19.91      1.18 o 
   0  -2   4        0.66        0.37      0.16 o 
   1  -2   4      276.02      297.56      4.43 o 
   2  -2   4      232.76      238.40      4.67 o 
   3  -2   4      808.38      780.80     10.07 o 
   4  -2   4        0.31        0.04      0.29 o 
   5  -2   4        6.70        9.37      2.40 o 
   6  -2   4       29.43       32.71      2.32 o 
   7  -2   4       16.18       22.19      4.33 o 
   8  -2   4      120.60      128.08     10.83 o 
   9  -2   4        3.95        1.49      1.45 o 
  10  -2   4       20.41       23.99      5.26 o 
  11  -2   4       12.85       21.89      5.30 o 
  -8  -1   4        0.08        0.22      0.46 o 
  -7  -1   4        9.23        8.60      1.84 o 
  -6  -1   4        5.47        4.73      1.32 o 
  -5  -1   4       14.00       12.36      1.92 o 
  -4  -1   4        6.93        6.04      1.31 o 
  -3  -1   4        4.02        3.33      0.71 o 
  -2  -1   4       97.08      100.15      2.87 o 
  -1  -1   4        1.44        1.40      0.29 o 
   0  -1   4      203.18      195.16      3.21 o 
   1  -1   4      191.94      184.26      4.21 o 
   2  -1   4      367.50      420.84      6.61 o 
   3  -1   4      579.01      657.03     15.65 o 
   4  -1   4      421.99      468.09     10.49 o 
   5  -1   4       91.22       86.90      4.12 o 
   6  -1   4        7.98        6.52      0.86 o 
   7  -1   4      159.68      161.29     11.29 o 
   8  -1   4      803.37      909.30     29.05 o 
   9  -1   4        0.68        2.14      1.43 o 
  10  -1   4        4.65        2.24      1.52 o 
  11  -1   4       10.87       12.96      4.16 o 
  -8   0   4       15.26       18.33      4.31 o 
  -7   0   4       29.93       35.76      5.75 o 
  -6   0   4       70.57       78.92      7.33 o 
  -5   0   4        8.23        7.98      2.56 o 
  -4   0   4        0.59        0.94      0.61 o 
  -3   0   4      628.62      656.61     10.20 o 
  -2   0   4      231.54      236.79      4.88 o 
  -1   0   4      215.22      213.97      4.89 o 
   0   0   4        0.11        2.37      0.95 o 
   1   0   4     5176.90     5031.14     24.77 o 
   2   0   4       83.28      103.52      5.96 o 
   3   0   4      420.75      469.51     13.63 o 
   4   0   4      103.27      111.18      7.36 o 
   5   0   4      472.84      479.89     16.85 o 
   6   0   4        0.32        0.24      0.59 o 
   7   0   4        3.07        1.33      1.21 o 
   8   0   4      138.35      136.84     11.26 o 
   9   0   4       10.99       10.43      3.43 o 
  10   0   4       24.24       27.06      5.77 o 
  11   0   4       24.22       34.34      6.72 o 
  -9   1   4       15.79       20.89      4.96 o 
  -8   1   4        5.12        7.17      2.70 o 
  -7   1   4        0.00       -0.40      0.93 o 
  -6   1   4       54.75       50.89      6.40 o 
  -5   1   4       26.71       20.87      3.81 o 
  -4   1   4       79.12       78.54      4.41 o 
  -3   1   4       13.22       13.63      1.41 o 
  -2   1   4       21.42       19.85      1.38 o 
  -1   1   4      242.75      246.77     15.80 o 
   0   1   4     1261.53     1278.24      8.42 o 
   1   1   4      456.53      432.90     11.44 o 
   2   1   4       58.60       58.41      4.51 o 
   3   1   4      134.78      129.60      7.37 o 
   4   1   4      338.49      373.31     13.85 o 
   5   1   4      366.34      415.74     15.97 o 
   6   1   4      411.42      429.61     17.59 o 
   7   1   4        9.46       11.25      3.13 o 
   8   1   4        0.48        1.33      1.03 o 
   9   1   4       21.45       22.33      4.91 o 
  10   1   4        5.26        7.36      3.17 o 
  11   1   4        0.06        1.11      1.39 o 
  -8   2   4       18.05       17.92      4.39 o 
  -7   2   4       36.79       40.90      6.15 o 
  -6   2   4      101.48      106.96      9.26 o 
  -5   2   4      264.07      268.07     13.68 o 
  -4   2   4       42.14       48.06      5.37 o 
  -3   2   4        1.55        1.92      0.39 o 
  -2   2   4      443.36      444.91     11.61 o 
  -1   2   4      669.50      704.50     16.34 o 
   0   2   4        8.47        4.63      1.33 o 
   1   2   4        6.58        6.19      1.37 o 
   2   2   4       65.54       68.92      4.82 o 
   3   2   4       20.05       19.54      2.95 o 
   4   2   4        0.66       -0.10      0.74 o 
   5   2   4       61.77       66.51      3.28 o 
   6   2   4       79.39       79.07      7.67 o 
   7   2   4       56.89       57.58      7.09 o 
   8   2   4        0.11        0.91      0.79 o 
   9   2   4       11.60        9.55      3.41 o 
  10   2   4        5.44        4.31      2.18 o 
  11   2   4        0.09       -0.78      0.80 o 
  -8   3   4       22.59       21.50      4.84 o 
  -7   3   4       66.58       75.48      8.48 o 
  -6   3   4       56.50       48.74      3.69 o 
  -5   3   4      155.05      157.48      7.49 o 
  -4   3   4       25.98       24.88      2.09 o 
  -3   3   4       32.23       32.64      2.09 o 
  -2   3   4      701.48      742.05     30.03 o 
  -1   3   4      335.24      354.23      6.30 o 
   0   3   4        0.51        0.30      0.14 o 
   1   3   4      854.10      886.46     11.61 o 
   2   3   4       29.77       29.30      2.24 o 
   3   3   4       13.76       16.13      1.92 o 
   4   3   4       39.52       38.85      2.47 o 
   5   3   4       20.18       23.57      2.43 o 
   6   3   4      126.46      133.76     10.13 o 
   7   3   4        6.97        8.04      2.69 o 
   8   3   4       83.48       76.00      8.71 o 
   9   3   4        9.24        4.45      2.41 o 
  10   3   4        0.11       -0.16      0.66 o 
  11   3   4        0.30        0.16      0.74 o 
  -8   4   4        3.15        0.49      1.08 o 
  -7   4   4       15.06       16.26      3.97 o 
  -6   4   4       50.17       47.80      6.43 o 
  -5   4   4      149.74      152.64      9.70 o 
  -4   4   4        5.91        9.18      2.17 o 
  -3   4   4        5.22        3.44      0.79 o 
  -2   4   4      191.78      210.22      5.63 o 
  -1   4   4       64.14       65.90      2.96 o 
   0   4   4       97.33       96.12      2.94 o 
   1   4   4      110.91      114.49      4.16 o 
   2   4   4       42.50       46.01      2.81 o 
   3   4   4       72.78       73.75      3.39 o 
   4   4   4       20.34       21.26      1.94 o 
   5   4   4        1.57        2.29      1.44 o 
   6   4   4       27.80       30.15      4.98 o 
   7   4   4       14.27       12.12      3.49 o 
   8   4   4       38.22       50.89      7.23 o 
   9   4   4        0.17        0.17      1.95 o 
  10   4   4        7.21       11.80      2.73 o 
  -8   5   4        1.67        3.01      1.96 o 
  -7   5   4        0.24       -0.28      1.04 o 
  -6   5   4       18.16       19.94      4.30 o 
  -5   5   4       83.38       69.57      4.34 o 
  -4   5   4        3.42        5.33      1.39 o 
  -3   5   4       94.79       95.56      4.64 o 
  -2   5   4        7.12        8.15      0.89 o 
  -1   5   4      101.71      102.72      2.73 o 
   0   5   4        1.20        0.56      0.28 o 
   1   5   4        0.03        0.46      0.31 o 
   2   5   4       40.56       51.71      2.65 o 
   3   5   4       12.46       11.56      1.34 o 
   4   5   4      136.67      129.53      4.96 o 
   5   5   4       55.09       56.48      4.33 o 
   6   5   4      185.18      180.04     12.11 o 
   7   5   4        0.27        3.97      2.13 o 
   8   5   4        8.49        8.95      2.20 o 
   9   5   4        8.93        7.40      2.08 o 
  10   5   4        1.06        0.13      0.90 o 
  -8   6   4        1.29        1.98      0.94 o 
  -7   6   4       14.32       14.09      2.89 o 
  -6   6   4        0.13       -0.75      0.75 o 
  -5   6   4      220.75      216.98      9.21 o 
  -4   6   4       43.41       35.51      5.45 o 
  -3   6   4       88.93       91.30      4.30 o 
  -2   6   4       66.88       76.21      3.67 o 
  -1   6   4        0.24        0.07      0.35 o 
   0   6   4        0.00       -0.04      0.22 o 
   1   6   4        0.01        0.37      0.34 o 
   2   6   4      166.38      163.59      5.24 o 
   3   6   4       31.74       38.52      2.59 o 
   4   6   4       70.78       65.26      4.35 o 
   5   6   4      770.23      766.85     16.12 o 
   6   6   4      159.32      160.96      8.63 o 
   7   6   4       61.66       65.00      5.65 o 
   8   6   4        0.02        0.12      0.59 o 
   9   6   4        0.33       -0.19      2.46 o 
  10   6   4        3.96        2.82      2.44 o 
  -7   7   4        0.12       -1.17      1.17 o 
  -6   7   4       14.80       14.14      2.17 o 
  -5   7   4       26.93       20.73      2.44 o 
  -4   7   4       63.75       67.18      4.10 o 
  -3   7   4       18.40       20.16      2.74 o 
  -2   7   4       84.88       86.12      4.05 o 
  -1   7   4      124.51      123.43      3.27 o 
   0   7   4       60.18       59.27      2.18 o 
   1   7   4        0.01        0.14      0.20 o 
   2   7   4        0.06        0.18      0.30 o 
   3   7   4        0.84        0.92      0.87 o 
   4   7   4       35.03       35.69      2.70 o 
   5   7   4      368.46      371.15      9.49 o 
   6   7   4        0.48       -0.46      0.88 o 
   7   7   4        2.88        1.65      2.45 o 
   8   7   4        0.35        0.72      0.60 o 
   9   7   4        1.10        2.62      1.28 o 
  -7   8   4       21.81       30.19      4.41 o 
  -6   8   4        0.27        0.09      0.55 o 
  -5   8   4        4.35        2.87      1.52 o 
  -4   8   4        8.67        6.79      1.35 o 
  -3   8   4        0.19        0.36      0.37 o 
  -2   8   4       71.23       69.30      3.27 o 
  -1   8   4        6.58        6.52      0.83 o 
   0   8   4      244.54      241.31      8.64 o 
   1   8   4       41.99       44.00      3.26 o 
   2   8   4        0.77       -0.45      0.79 o 
   3   8   4       37.72       31.56      2.34 o 
   4   8   4       18.11       21.36      2.08 o 
   5   8   4       68.47       70.48      4.14 o 
   6   8   4        0.06        1.46      0.95 o 
   7   8   4        4.88        2.95      1.08 o 
   8   8   4       14.50       20.26      3.42 o 
   9   8   4        3.82        3.23      1.41 o 
  -6   9   4        1.06        2.16      2.00 o 
  -5   9   4        4.41        1.56      1.34 o 
  -4   9   4        2.42        1.36      0.33 o 
  -3   9   4        3.75        2.54      0.71 o 
  -2   9   4        3.24        2.77      0.78 o 
  -1   9   4       26.00       28.53      2.25 o 
   0   9   4        6.11        6.06      0.83 o 
   1   9   4        6.33        7.77      2.07 o 
   2   9   4      191.78      171.20      6.80 o 
   3   9   4       49.33       45.73      4.13 o 
   4   9   4        3.68        2.48      1.75 o 
   5   9   4       13.58       18.04      3.92 o 
   6   9   4        9.53        7.96      1.87 o 
   7   9   4        3.24        2.29      1.12 o 
   8   9   4       13.85       11.88      2.61 o 
  -5  10   4        6.64        3.99      3.09 o 
  -4  10   4        1.21        2.10      1.27 o 
  -3  10   4        1.11        1.10      1.05 o 
  -2  10   4       16.29       20.59      3.28 o 
  -1  10   4        1.91        4.09      1.45 o 
   0  10   4        1.76        0.38      0.74 o 
   1  10   4        0.01        0.96      1.03 o 
   2  10   4       11.63        8.73      1.52 o 
   3  10   4       16.14       20.26      2.82 o 
   4  10   4        1.15        1.76      1.01 o 
   5  10   4       16.62       18.67      3.49 o 
   6  10   4        3.78        2.91      1.10 o 
   7  10   4        7.92       13.25      4.33 o 
  -4  11   4        2.29        1.04      2.03 o 
  -3  11   4        7.33        5.59      1.88 o 
  -2  11   4        0.62        0.02      0.64 o 
  -1  11   4       18.24       23.49      4.83 o 
   0  11   4        3.73        5.56      1.50 o 
   1  11   4        1.98        2.28      1.05 o 
   2  11   4        9.49        9.10      1.60 o 
   3  11   4        2.13        2.03      1.06 o 
   4  11   4        8.76       11.73      3.49 o 
   5  11   4       10.30       15.87      4.46 o 
  -2  12   4        4.57        7.05      2.89 o 
  -1  12   4       28.57       36.72      6.47 o 
   0  12   4       14.31       14.25      4.09 o 
   1  12   4        7.60        5.86      2.85 o 
   2  12   4        3.63        6.63      1.86 o 
   3  12   4        1.23        1.59      1.58 o 
   0 -10   5        4.35        6.47      2.59 o 
   1 -10   5        3.62        3.22      2.21 o 
   2 -10   5        0.01       -1.77      1.77 o 
   3 -10   5        0.00        3.27      1.73 o 
   4 -10   5        1.88        5.27      2.82 o 
  -3  -9   5        0.09        2.74      2.08 o 
  -2  -9   5        0.04       -0.37      0.87 o 
  -1  -9   5        0.23       -1.70      1.70 o 
   0  -9   5       24.64       28.47      5.70 o 
   1  -9   5       10.82       13.84      3.93 o 
   2  -9   5        0.99        0.25      0.91 o 
   3  -9   5        3.19        3.70      1.60 o 
   4  -9   5        0.54        3.04      1.56 o 
   5  -9   5        0.56        2.54      2.13 o 
   6  -9   5        1.31        2.34      2.33 o 
  -4  -8   5        4.49        3.25      2.09 o 
  -3  -8   5        2.64        1.92      1.64 o 
  -2  -8   5        8.82        7.57      2.64 o 
  -1  -8   5        3.37        5.76      2.49 o 
   0  -8   5       10.12       12.74      3.57 o 
   1  -8   5       15.68       19.99      4.52 o 
   2  -8   5        9.02        7.64      2.00 o 
   3  -8   5        2.74        2.06      0.78 o 
   4  -8   5      125.01      131.98     13.58 o 
   5  -8   5       25.60       19.74      5.37 o 
   6  -8   5        0.84        1.61      1.49 o 
   7  -8   5        0.01       -0.89      1.49 o 
  -5  -7   5        0.41        0.84      0.83 o 
  -4  -7   5        0.30        1.72      0.60 o 
  -3  -7   5       71.22       77.29      5.40 o 
  -2  -7   5       28.16       28.48      3.09 o 
  -1  -7   5        2.66        3.54      1.32 o 
   0  -7   5        0.12       -0.07      0.47 o 
   1  -7   5       15.87       16.88      1.92 o 
   2  -7   5        5.25        7.01      1.92 o 
   3  -7   5       48.65       52.40      5.14 o 
   4  -7   5       20.33       27.00      5.88 o 
   5  -7   5        9.19        7.95      1.44 o 
   6  -7   5        2.66        2.54      0.91 o 
   7  -7   5        2.87        1.69      0.96 o 
   8  -7   5        5.13        6.25      1.84 o 
  -6  -6   5        1.96        2.20      1.58 o 
  -5  -6   5        1.76        1.02      1.66 o 
  -4  -6   5       14.93       12.52      2.27 o 
  -3  -6   5       36.40       42.44      3.88 o 
  -2  -6   5       13.91       12.65      2.05 o 
  -1  -6   5       18.60       19.44      2.36 o 
   0  -6   5        7.22        5.98      1.37 o 
   1  -6   5        7.66        8.83      1.36 o 
   2  -6   5        1.80        1.86      0.64 o 
   3  -6   5       13.52       11.10      1.93 o 
   4  -6   5        0.18       -0.32      0.46 o 
   5  -6   5        0.07       -0.41      0.66 o 
   6  -6   5       11.23       12.77      2.24 o 
   7  -6   5        5.71        9.43      2.39 o 
   8  -6   5       25.59       21.96      4.11 o 
   9  -6   5        5.35        6.50      2.56 o 
  -6  -5   5        0.66        0.00      0.50 o 
  -5  -5   5        4.33        5.62      1.43 o 
  -4  -5   5       20.22       22.97      2.93 o 
  -3  -5   5      185.50      176.15      6.04 o 
  -2  -5   5        7.57        6.57      1.06 o 
  -1  -5   5       42.34       42.09      2.30 o 
   0  -5   5       40.32       43.42      3.32 o 
   1  -5   5      207.36      218.43      5.31 o 
   2  -5   5        0.03       -0.10      0.18 o 
   3  -5   5        0.14        0.27      0.40 o 
   4  -5   5       10.35       10.28      1.63 o 
   5  -5   5       41.40       41.06      3.65 o 
   6  -5   5        6.09        7.38      1.52 o 
   7  -5   5       28.31       27.99      4.44 o 
   8  -5   5       17.07       13.34      3.41 o 
   9  -5   5        0.01        1.63      1.36 o 
  10  -5   5        0.77        1.62      1.48 o 
  -7  -4   5        0.52       -0.55      1.07 o 
  -6  -4   5       28.87       27.19      3.43 o 
  -5  -4   5        0.13        0.48      0.44 o 
  -4  -4   5       10.78        8.74      1.97 o 
  -3  -4   5       21.74       22.70      2.15 o 
  -2  -4   5        5.11        7.37      1.16 o 
  -1  -4   5        0.46        0.12      0.19 o 
   0  -4   5       15.58       16.22      1.14 o 
   1  -4   5      311.15      311.53      4.08 o 
   2  -4   5        1.71        1.16      0.58 o 
   3  -4   5        3.14        3.26      0.84 o 
   4  -4   5       10.08       11.10      1.76 o 
   5  -4   5       15.54       13.28      1.91 o 
   6  -4   5       32.19       28.10      2.49 o 
   7  -4   5       19.06       14.61      2.41 o 
   8  -4   5       27.75       27.23      4.82 o 
   9  -4   5        3.90        2.11      1.80 o 
  10  -4   5       13.31       12.72      3.75 o 
  -7  -3   5        0.62       -0.71      0.71 o 
  -6  -3   5        2.17        0.63      1.15 o 
  -5  -3   5       14.81       14.26      2.28 o 
  -4  -3   5       10.17       10.25      1.84 o 
  -3  -3   5       21.86       20.91      1.97 o 
  -2  -3   5       64.08       64.82      3.11 o 
  -1  -3   5        1.15        1.97      0.43 o 
   0  -3   5       38.94       42.22      1.73 o 
   1  -3   5      143.82      158.56      3.73 o 
   2  -3   5       35.17       41.02      1.69 o 
   3  -3   5        3.89        3.44      0.68 o 
   4  -3   5       97.62       93.11      6.44 o 
   5  -3   5       17.30       18.25      2.63 o 
   6  -3   5       46.81       43.79      3.34 o 
   7  -3   5        2.49        2.81      0.87 o 
   8  -3   5        1.68        0.98      0.84 o 
   9  -3   5        0.02       -0.05      0.80 o 
  10  -3   5       10.93        7.94      3.16 o 
  -8  -2   5        2.12        4.08      2.14 o 
  -7  -2   5        4.02        0.67      0.78 o 
  -6  -2   5        7.09        2.83      1.81 o 
  -5  -2   5       17.40       17.36      3.35 o 
  -4  -2   5       23.84       25.92      2.43 o 
  -3  -2   5        7.31        8.75      1.12 o 
  -2  -2   5      273.74      278.68      5.52 o 
  -1  -2   5       16.20       15.51      1.12 o 
   0  -2   5       23.34       21.12      1.17 o 
   1  -2   5       63.85       70.48      2.34 o 
   2  -2   5        2.50        1.33      0.40 o 
   3  -2   5       32.44       22.80      1.84 o 
   4  -2   5      405.03      427.54     15.10 o 
   5  -2   5       89.21      104.61      4.52 o 
   6  -2   5        0.45        0.31      0.84 o 
   7  -2   5       30.98       29.70      3.74 o 
   8  -2   5      641.10      695.89     25.35 o 
   9  -2   5      135.67      130.47     11.72 o 
  10  -2   5        2.27        2.76      1.87 o 
  11  -2   5        1.36        2.27      2.04 o 
  -8  -1   5        9.23       11.23      3.54 o 
  -7  -1   5        4.34        9.17      3.04 o 
  -6  -1   5        7.22        4.57      1.81 o 
  -5  -1   5        0.04        0.52      0.64 o 
  -4  -1   5        6.29        4.31      1.73 o 
  -3  -1   5      391.18      407.61      6.82 o 
  -2  -1   5      484.23      497.48     10.45 o 
  -1  -1   5       13.45       13.39      0.98 o 
   0  -1   5       17.17       15.23      1.09 o 
   1  -1   5      660.19      662.97      9.98 o 
   2  -1   5        0.20        1.14      0.38 o 
   3  -1   5      143.36      158.35      4.81 o 
   4  -1   5       54.62       53.89      5.17 o 
   5  -1   5        5.77        8.62      1.35 o 
   6  -1   5        0.61        1.56      1.24 o 
   7  -1   5       16.33       16.11      3.75 o 
   8  -1   5      309.47      320.86     17.33 o 
   9  -1   5        4.56        5.94      2.56 o 
  10  -1   5       17.19       15.90      4.47 o 
  11  -1   5       11.46       12.67      4.00 o 
  -8   0   5        5.68        3.65      2.06 o 
  -7   0   5       18.67       22.14      4.66 o 
  -6   0   5        6.25        5.60      2.44 o 
  -5   0   5       89.74       96.15      8.33 o 
  -4   0   5      146.26      150.80      5.76 o 
  -3   0   5       12.00       11.94      1.29 o 
  -2   0   5       20.39       19.95      1.13 o 
  -1   0   5       44.11       42.39      1.51 o 
   0   0   5      144.77      150.01      4.78 o 
   1   0   5      246.13      255.34      4.85 o 
   2   0   5        8.14       11.17      2.09 o 
   3   0   5      350.59      369.57      9.11 o 
   4   0   5        4.67        7.92      2.10 o 
   5   0   5        3.38        8.97      3.07 o 
   6   0   5      291.68      317.83     15.13 o 
   7   0   5        1.03       -1.28      1.60 o 
   8   0   5       36.92       39.05      6.18 o 
   9   0   5        4.44        4.39      2.22 o 
  10   0   5        7.28       10.72      3.63 o 
  11   0   5       26.00       27.08      5.95 o 
  -8   1   5        1.51        0.97      1.20 o 
  -7   1   5       49.10       47.50      6.87 o 
  -6   1   5       21.85       22.96      4.54 o 
  -5   1   5      727.18      762.41     23.83 o 
  -4   1   5        7.06        8.62      1.35 o 
  -3   1   5        7.86       10.29      1.35 o 
  -2   1   5      650.77      637.49      7.58 o 
  -1   1   5      131.85      136.22      3.99 o 
   0   1   5       31.01       26.85      1.38 o 
   1   1   5      459.56      492.00     13.69 o 
   2   1   5       14.27       13.52      2.31 o 
   3   1   5        3.74        4.43      1.05 o 
   4   1   5      331.07      357.50     14.04 o 
   5   1   5      225.95      232.07     12.22 o 
   6   1   5       95.50       90.40      8.14 o 
   7   1   5       12.60       14.72      3.68 o 
   8   1   5       14.24       20.11      4.44 o 
   9   1   5        5.34        6.58      2.64 o 
  10   1   5        0.44        0.16      1.13 o 
  11   1   5        7.49       13.18      4.19 o 
  -8   2   5        4.04        2.33      1.19 o 
  -7   2   5       42.41       54.60      7.42 o 
  -6   2   5       16.08       15.99      3.77 o 
  -5   2   5      631.56      659.65     22.52 o 
  -4   2   5        2.56        1.48      0.52 o 
  -3   2   5        0.38        0.17      0.16 o 
  -2   2   5      617.40      651.90     10.83 o 
  -1   2   5        4.47        4.20      1.45 o 
   0   2   5       31.01       37.20      3.88 o 
   1   2   5      394.50      424.09     12.60 o 
   2   2   5        1.57        0.11      0.46 o 
   3   2   5        1.56        1.55      0.82 o 
   4   2   5        9.61       10.49      2.59 o 
   5   2   5      646.55      733.05     24.84 o 
   6   2   5        8.08        9.41      1.23 o 
   7   2   5       45.96       45.56      6.43 o 
   8   2   5        0.23        2.51      1.69 o 
   9   2   5       16.76       13.07      3.82 o 
  10   2   5        0.41        1.75      1.48 o 
  11   2   5        0.91        1.53      1.94 o 
  -8   3   5        8.30       11.27      3.53 o 
  -7   3   5        3.28        2.75      1.58 o 
  -6   3   5       18.39       25.08      4.79 o 
  -5   3   5       29.41       34.58      3.38 o 
  -4   3   5      563.41      584.91     20.87 o 
  -3   3   5        0.33        1.02      0.89 o 
  -2   3   5       13.57       12.99      0.94 o 
  -1   3   5        0.35        1.28      0.93 o 
   0   3   5     1434.48     1467.18     17.37 o 
   1   3   5      175.03      188.32      5.99 o 
   2   3   5       41.71       39.78      2.85 o 
   3   3   5       20.28       19.45      2.10 o 
   4   3   5        4.31        3.93      1.07 o 
   5   3   5      373.58      414.90      9.50 o 
   6   3   5        0.08       -0.63      0.63 o 
   7   3   5        1.39        0.39      1.04 o 
   8   3   5        2.38        2.71      2.10 o 
   9   3   5        5.71        7.95      3.09 o 
  10   3   5        0.05        1.47      2.01 o 
  11   3   5        0.59        0.83      1.46 o 
  -8   4   5        1.73        1.41      1.38 o 
  -7   4   5        0.23        0.38      1.27 o 
  -6   4   5       28.01       32.68      5.51 o 
  -5   4   5        6.73        8.89      1.30 o 
  -4   4   5       44.53       41.08      5.59 o 
  -3   4   5       42.70       42.45      2.72 o 
  -2   4   5      136.00      135.72      2.85 o 
  -1   4   5       36.26       37.33      3.53 o 
   0   4   5      199.98      201.32      6.42 o 
   1   4   5       26.16       25.41      2.19 o 
   2   4   5      173.30      176.83      8.26 o 
   3   4   5       15.81       11.25      1.53 o 
   4   4   5       61.63       58.00      3.36 o 
   5   4   5        0.27        0.25      0.54 o 
   6   4   5        3.49        3.36      1.94 o 
   7   4   5        4.84        4.44      2.08 o 
   8   4   5       40.97       39.72      6.51 o 
   9   4   5       14.14       12.79      3.91 o 
  10   4   5        3.46        8.70      3.30 o 
  -7   5   5        0.37        0.55      0.89 o 
  -6   5   5        1.21        0.96      0.88 o 
  -5   5   5        1.82        1.22      0.73 o 
  -4   5   5      146.46      160.46      6.36 o 
  -3   5   5      335.76      357.95     14.69 o 
  -2   5   5      131.82      122.44      4.46 o 
  -1   5   5       21.83       22.07      1.66 o 
   0   5   5        5.25        6.63      0.74 o 
   1   5   5      123.89      132.87      4.05 o 
   2   5   5     2037.49     2149.73     21.12 o 
   3   5   5        5.12        2.39      0.89 o 
   4   5   5        4.61        4.58      0.96 o 
   5   5   5       71.00       69.68      3.92 o 
   6   5   5       25.20       26.63      4.72 o 
   7   5   5        5.11        5.50      2.32 o 
   8   5   5        6.66        6.64      2.52 o 
   9   5   5        2.94        2.28      2.00 o 
  10   5   5        7.19       14.14      3.03 o 
  -7   6   5        3.52        5.79      2.21 o 
  -6   6   5        2.73        3.57      1.84 o 
  -5   6   5        9.00        6.15      2.39 o 
  -4   6   5       39.41       42.72      3.44 o 
  -3   6   5       93.58       84.64      4.44 o 
  -2   6   5        0.83        0.18      0.31 o 
  -1   6   5       52.51       54.52      2.39 o 
   0   6   5        2.51        3.14      0.62 o 
   1   6   5        2.01        1.68      0.41 o 
   2   6   5      146.19      164.01      4.57 o 
   3   6   5       83.45       92.89      5.14 o 
   4   6   5      145.91      144.89      5.58 o 
   5   6   5        0.28        0.22      0.49 o 
   6   6   5      190.63      188.25     12.93 o 
   7   6   5      100.23      100.14     10.02 o 
   8   6   5        2.15        2.63      1.24 o 
   9   6   5        0.27        0.61      0.75 o 
  10   6   5        5.86        7.00      2.13 o 
  -7   7   5        2.04        1.98      1.25 o 
  -6   7   5        2.67        2.47      1.29 o 
  -5   7   5        0.78        0.58      0.84 o 
  -4   7   5        2.46        2.26      1.03 o 
  -3   7   5       57.06       55.72      3.52 o 
  -2   7   5      265.14      277.66      9.97 o 
  -1   7   5      961.75     1017.15     12.73 o 
   0   7   5      317.35      304.20      6.92 o 
   1   7   5       24.05       21.26      1.47 o 
   2   7   5       50.77       48.23      2.30 o 
   3   7   5       13.44       12.20      1.59 o 
   4   7   5        3.08        2.87      1.09 o 
   5   7   5       74.46       69.06      4.14 o 
   6   7   5       25.67       28.63      3.68 o 
   7   7   5        3.43        4.46      1.46 o 
   8   7   5       26.01       23.13      3.74 o 
   9   7   5       12.31       16.05      3.20 o 
  -6   8   5        2.53        2.85      1.49 o 
  -5   8   5        1.46        0.93      2.11 o 
  -4   8   5       12.98       17.30      2.15 o 
  -3   8   5        9.86        8.33      1.81 o 
  -2   8   5       35.50       40.12      3.00 o 
  -1   8   5      428.84      460.36      7.31 o 
   0   8   5      184.35      188.75      4.58 o 
   1   8   5        5.89        5.87      0.78 o 
   2   8   5       16.19       16.46      1.80 o 
   3   8   5        8.56        7.08      1.12 o 
   4   8   5       21.10       18.61      1.84 o 
   5   8   5        2.95        3.46      1.29 o 
   6   8   5        0.90        0.41      0.87 o 
   7   8   5        8.57        8.31      2.21 o 
   8   8   5        1.10        1.58      1.07 o 
   9   8   5       19.03       23.01      4.13 o 
  -5   9   5       16.25       24.66      4.06 o 
  -4   9   5       31.39       35.09      4.13 o 
  -3   9   5        7.30        6.90      1.78 o 
  -2   9   5        9.46       10.18      1.53 o 
  -1   9   5       27.35       27.32      1.85 o 
   0   9   5      346.51      368.68      7.26 o 
   1   9   5       70.66       76.16      4.50 o 
   2   9   5        4.54        6.16      1.61 o 
   3   9   5       22.30       22.64      2.61 o 
   4   9   5       21.86       16.20      3.14 o 
   5   9   5        2.06        2.37      1.22 o 
   6   9   5        7.08        8.22      2.15 o 
   7   9   5        2.05        3.57      1.48 o 
   8   9   5        4.43        5.28      1.88 o 
  -4  10   5        1.85       -2.30      2.30 o 
  -3  10   5       13.93       17.46      5.29 o 
  -2  10   5       27.31       32.41      7.09 o 
  -1  10   5        1.97        1.69      1.37 o 
   0  10   5        2.27        2.81      1.09 o 
   1  10   5        0.03        0.36      0.78 o 
   2  10   5       34.89       31.79      4.11 o 
   3  10   5        0.94        0.50      0.69 o 
   4  10   5       13.76       12.66      2.43 o 
   5  10   5        0.49        0.60      0.95 o 
   6  10   5       13.32       17.53      3.09 o 
   7  10   5        5.56        6.64      1.92 o 
  -3  11   5        0.32        0.07      1.36 o 
  -2  11   5        5.36        7.88      2.11 o 
  -1  11   5        0.36       -0.05      1.27 o 
   0  11   5        3.88        2.43      1.31 o 
   1  11   5       14.31       13.66      2.38 o 
   2  11   5       27.33       31.82      3.06 o 
   3  11   5        9.63        5.73      2.09 o 
   4  11   5        0.07        1.05      0.86 o 
   5  11   5        5.33       10.93      3.71 o 
  -1  12   5        5.93        5.94      2.67 o 
   0  12   5       21.37       27.42      5.60 o 
   1  12   5        5.32        6.25      2.81 o 
   2  12   5        8.03       11.89      2.49 o 
   3  12   5        1.14        1.88      3.53 o 
  -1  -9   6        0.81        2.29      1.83 o 
   0  -9   6        5.81        9.99      3.68 o 
   1  -9   6       19.20       20.22      4.91 o 
   2  -9   6        4.73        5.30      1.89 o 
   3  -9   6        0.25        1.00      1.34 o 
   4  -9   6        6.17        7.00      3.32 o 
   5  -9   6        6.49        8.86      3.81 o 
  -3  -8   6        2.53        2.52      1.90 o 
  -2  -8   6       10.25       10.30      3.39 o 
  -1  -8   6        0.54       -0.39      0.86 o 
   0  -8   6       10.40        7.94      2.87 o 
   1  -8   6        9.48       10.22      3.28 o 
   2  -8   6        5.19        1.54      1.59 o 
   3  -8   6        3.52        5.99      1.92 o 
   4  -8   6        0.16       -2.71      2.71 o 
   5  -8   6        3.25        8.08      3.47 o 
   6  -8   6        2.06        5.25      3.24 o 
   7  -8   6        0.07        2.55      2.80 o 
  -4  -7   6        0.08       -0.47      1.44 o 
  -3  -7   6        0.24        0.67      1.84 o 
  -2  -7   6       88.87       99.34      6.15 o 
  -1  -7   6        4.92        3.61      3.72 o 
   0  -7   6        0.14        0.34      0.84 o 
   1  -7   6        3.37        3.52      0.95 o 
   2  -7   6        6.59        6.94      1.76 o 
   3  -7   6       31.02       32.10      4.18 o 
   4  -7   6       73.23       79.83     10.12 o 
   5  -7   6        1.09       -0.34      1.40 o 
   6  -7   6        0.19       -0.33      1.95 o 
   7  -7   6        9.61       12.63      4.69 o 
   8  -7   6        9.60       14.55      4.98 o 
  -5  -6   6        1.60       -0.10      1.09 o 
  -4  -6   6        2.10        2.65      1.13 o 
  -3  -6   6        8.50       10.39      2.07 o 
  -2  -6   6      266.60      288.65     10.21 o 
  -1  -6   6        4.24        3.19      1.67 o 
   0  -6   6        0.89        1.12      0.91 o 
   1  -6   6        8.57        7.29      1.48 o 
   2  -6   6        3.61        4.26      0.93 o 
   3  -6   6        0.33        0.80      0.75 o 
   4  -6   6       24.73       23.65      1.88 o 
   5  -6   6       13.90       15.04      2.16 o 
   6  -6   6        0.76        2.70      1.10 o 
   7  -6   6        1.13        1.26      0.75 o 
   8  -6   6       58.03       51.27      6.26 o 
   9  -6   6        0.23        1.12      1.12 o 
  -6  -5   6        7.52        8.18      3.09 o 
  -5  -5   6        1.26        0.47      0.65 o 
  -4  -5   6        0.00        0.20      0.70 o 
  -3  -5   6      168.64      175.23      8.02 o 
  -2  -5   6      135.69      147.55      7.06 o 
  -1  -5   6       23.02       24.81      1.97 o 
   0  -5   6        2.98        2.67      0.58 o 
   1  -5   6        5.34        5.20      0.64 o 
   2  -5   6        2.63        2.37      0.36 o 
   3  -5   6        0.15        0.62      0.46 o 
   4  -5   6        0.07       -0.21      0.43 o 
   5  -5   6        0.27        0.02      0.32 o 
   6  -5   6        4.01        3.25      1.33 o 
   7  -5   6        2.48        3.09      1.52 o 
   8  -5   6       21.55       26.02      4.62 o 
   9  -5   6        0.02        0.05      0.68 o 
  -6  -4   6        4.56        2.46      1.10 o 
  -5  -4   6       12.71       14.16      2.46 o 
  -4  -4   6        8.15        8.89      1.83 o 
  -3  -4   6        4.32        4.71      1.02 o 
  -2  -4   6        5.38        5.44      1.37 o 
  -1  -4   6        0.55        0.79      0.43 o 
   0  -4   6       24.79       26.35      1.89 o 
   1  -4   6        2.57        3.09      0.46 o 
   2  -4   6        4.72        2.64      0.56 o 
   3  -4   6        0.04       -0.01      0.42 o 
   4  -4   6        0.00        0.32      0.55 o 
   5  -4   6      105.58      101.15      7.47 o 
   6  -4   6        1.49        0.55      1.07 o 
   7  -4   6        8.90        5.46      1.51 o 
   8  -4   6        4.89        3.64      1.69 o 
   9  -4   6        0.02       -0.65      1.19 o 
  10  -4   6        6.08        4.20      2.21 o 
  -7  -3   6        0.24       -0.16      3.05 o 
  -6  -3   6        0.71       -0.47      1.74 o 
  -5  -3   6       97.30      106.88      6.70 o 
  -4  -3   6        1.42        1.01      0.73 o 
  -3  -3   6       14.31       15.24      1.79 o 
  -2  -3   6       23.61       22.62      1.79 o 
  -1  -3   6        1.55        1.73      0.45 o 
   0  -3   6        7.51       16.44      2.11 o 
   1  -3   6       23.97       21.84      1.37 o 
   2  -3   6       25.63       26.61      1.79 o 
   3  -3   6        0.56        0.57      0.26 o 
   4  -3   6       17.28       15.11      1.99 o 
   5  -3   6      205.60      220.94     11.42 o 
   6  -3   6        0.05        2.96      1.66 o 
   7  -3   6        1.04        1.43      0.95 o 
   8  -3   6        1.28        0.25      0.59 o 
   9  -3   6       14.11       10.76      3.20 o 
  10  -3   6        1.11       -0.37      1.05 o 
  -7  -2   6        1.18        2.33      1.11 o 
  -6  -2   6        9.63        7.69      2.09 o 
  -5  -2   6       25.24       24.36      3.26 o 
  -4  -2   6        2.70        1.16      0.60 o 
  -3  -2   6        0.10        0.30      0.32 o 
  -2  -2   6        0.69        0.58      0.33 o 
  -1  -2   6       21.32       25.23      1.83 o 
   0  -2   6       12.90       13.15      1.00 o 
   1  -2   6       58.08       55.17      2.22 o 
   2  -2   6        0.97        0.45      0.37 o 
   3  -2   6       62.38       69.37      2.94 o 
   4  -2   6       79.16       83.52      3.92 o 
   5  -2   6      112.19      114.15      8.42 o 
   6  -2   6       50.41       56.83      6.40 o 
   7  -2   6        1.92        1.24      0.57 o 
   8  -2   6        0.01       -0.77      0.87 o 
   9  -2   6        6.33        7.69      2.85 o 
  10  -2   6        8.18        3.88      2.20 o 
  11  -2   6        0.01        0.76      1.35 o 
  -7  -1   6        0.05        0.19      0.62 o 
  -6  -1   6        0.01        0.07      0.59 o 
  -5  -1   6        1.98       -0.03      1.65 o 
  -4  -1   6        9.00        8.06      1.80 o 
  -3  -1   6       12.73       14.65      1.49 o 
  -2  -1   6       51.99       54.95      2.25 o 
  -1  -1   6       59.96       58.60      2.20 o 
   0  -1   6        0.05        0.05      0.19 o 
   1  -1   6        1.34        0.76      0.33 o 
   2  -1   6      696.98      704.30     12.24 o 
   3  -1   6       50.12       50.79      2.48 o 
   4  -1   6       18.22       18.84      2.44 o 
   5  -1   6       28.30       28.41      4.28 o 
   6  -1   6        6.45        8.18      2.45 o 
   7  -1   6       47.86       46.71      3.28 o 
   8  -1   6       28.78       31.07      5.50 o 
   9  -1   6        0.03        0.31      0.95 o 
  10  -1   6       17.20       19.31      4.68 o 
  11  -1   6        1.24        3.83      2.44 o 
  -7   0   6        0.12       -0.99      3.59 o 
  -6   0   6        1.36        0.49      2.45 o 
  -5   0   6        4.98        6.22      1.80 o 
  -4   0   6        4.62        5.75      1.37 o 
  -3   0   6       61.67       64.63      2.50 o 
  -2   0   6        7.24        8.11      0.75 o 
  -1   0   6       43.33       42.70      2.12 o 
   0   0   6      167.66      161.18      5.97 o 
   1   0   6       21.29       15.40      1.28 o 
   2   0   6     2637.82     2570.44     22.42 o 
   3   0   6       34.94       39.45      3.22 o 
   4   0   6        3.63        3.34      1.36 o 
   5   0   6       20.23       20.05      3.26 o 
   6   0   6        0.11       19.73      4.31 o 
   7   0   6        2.25        6.45      2.42 o 
   8   0   6       14.03       11.44      3.61 o 
   9   0   6       61.68       68.84      8.71 o 
  10   0   6        0.03        0.17      1.03 o 
  11   0   6        0.60       -0.82      0.82 o 
  -7   1   6        2.28        4.08      1.66 o 
  -6   1   6        5.20        5.22      1.72 o 
  -5   1   6       11.09       12.04      2.38 o 
  -4   1   6       31.66       32.22      3.39 o 
  -3   1   6       26.34       22.68      1.92 o 
  -2   1   6        1.51        2.27      0.59 o 
  -1   1   6      265.14      269.10     11.49 o 
   0   1   6      198.63      200.90      9.95 o 
   1   1   6      696.83      735.58     14.43 o 
   2   1   6     2859.05     2848.39     36.96 o 
   3   1   6      590.87      575.90     17.43 o 
   4   1   6        0.99        0.78      1.14 o 
   5   1   6       49.80       51.92      6.04 o 
   6   1   6       22.63       19.75      4.02 o 
   7   1   6       76.31       68.28      4.02 o 
   8   1   6        1.14       -0.28      1.27 o 
   9   1   6       12.76       10.91      3.43 o 
  10   1   6        0.59       -0.35      1.06 o 
  11   1   6        7.61        8.19      3.31 o 
  -7   2   6        0.44        1.94      3.01 o 
  -6   2   6        3.74        4.73      1.58 o 
  -5   2   6       26.24       32.60      3.86 o 
  -4   2   6        0.36        1.01      0.61 o 
  -3   2   6       62.95       62.14      2.82 o 
  -2   2   6       28.63       26.84      1.39 o 
  -1   2   6       38.12       34.60      3.03 o 
   0   2   6      213.41      222.71     10.43 o 
   1   2   6      163.40      171.72      8.92 o 
   2   2   6       91.05       87.38      6.43 o 
   3   2   6        8.97       12.02      2.56 o 
   4   2   6       39.64       45.02      5.25 o 
   5   2   6        3.99        6.67      2.26 o 
   6   2   6       73.08       77.47      7.90 o 
   7   2   6        0.11       -0.21      0.91 o 
   8   2   6        1.97        1.28      1.16 o 
   9   2   6        6.62        9.92      3.58 o 
  10   2   6        1.11        1.76      1.45 o 
  11   2   6        0.59        2.36      2.65 o 
  -7   3   6        0.84        0.28      0.99 o 
  -6   3   6       53.56       61.56      5.77 o 
  -5   3   6        9.52        7.72      2.85 o 
  -4   3   6        0.00        0.34      0.89 o 
  -3   3   6        5.35        8.07      1.38 o 
  -2   3   6       32.18       37.22      2.70 o 
  -1   3   6      248.26      255.64     12.40 o 
   0   3   6        0.20        5.59      1.90 o 
   1   3   6      273.67      277.44      8.04 o 
   2   3   6       51.95       56.09      3.66 o 
   3   3   6       26.29       29.32      2.74 o 
   4   3   6       42.46       46.16      3.69 o 
   5   3   6       36.76       35.15      5.02 o 
   6   3   6        4.09       13.30      2.14 o 
   7   3   6        2.69        2.93      0.84 o 
   8   3   6       12.86       10.45      3.37 o 
   9   3   6      143.91      138.01     12.89 o 
  10   3   6        6.09        9.63      3.60 o 
  11   3   6        0.71       -0.16      0.91 o 
  -7   4   6        4.08        5.21      2.86 o 
  -6   4   6        2.72       -1.43      1.67 o 
  -5   4   6       68.18       68.90      8.49 o 
  -4   4   6        9.73       10.00      2.89 o 
  -3   4   6       87.56       88.31      2.42 o 
  -2   4   6       42.06       35.89      2.38 o 
  -1   4   6       24.26       32.40      4.18 o 
   0   4   6        3.46        2.71      0.51 o 
   1   4   6        0.10        0.17      0.46 o 
   2   4   6      427.96      441.88     16.68 o 
   3   4   6      535.18      582.79     23.32 o 
   4   4   6        5.01        2.79      0.96 o 
   5   4   6        4.71        4.29      3.00 o 
   6   4   6        3.34        5.18      1.67 o 
   7   4   6        0.11        1.29      1.82 o 
   8   4   6        4.56        4.11      2.08 o 
   9   4   6       84.34       80.25      9.92 o 
  10   4   6       10.09       13.60      4.44 o 
  11   4   6        0.14        1.19      0.80 o 
  -7   5   6        5.97        5.84      2.96 o 
  -6   5   6        8.01        7.78      3.16 o 
  -5   5   6       35.92       42.57      6.57 o 
  -4   5   6       55.81       51.21      3.23 o 
  -3   5   6      153.08      140.25      4.31 o 
  -2   5   6       13.89       12.96      1.19 o 
  -1   5   6        2.17        2.09      0.60 o 
   0   5   6      130.33      140.71      4.84 o 
   1   5   6       24.99       22.44      1.67 o 
   2   5   6        2.53        1.74      1.24 o 
   3   5   6       11.15       11.57      1.96 o 
   4   5   6       46.57       49.44      3.31 o 
   5   5   6        3.23        3.97      1.34 o 
   6   5   6        0.65        0.93      1.03 o 
   7   5   6       17.56       13.23      3.57 o 
   8   5   6        7.50       10.02      3.35 o 
   9   5   6        1.39        1.61      1.34 o 
  10   5   6       21.23       15.09      4.36 o 
  -7   6   6        2.04        6.30      2.27 o 
  -6   6   6        7.61       10.63      3.42 o 
  -5   6   6        8.54        8.68      2.91 o 
  -4   6   6        2.90        3.25      2.24 o 
  -3   6   6        6.86        8.10      1.26 o 
  -2   6   6        6.04        6.61      2.07 o 
  -1   6   6      401.56      407.25     16.63 o 
   0   6   6      293.47      296.73      7.81 o 
   1   6   6       17.43       20.57      1.73 o 
   2   6   6        8.75        9.75      1.28 o 
   3   6   6       49.24       49.82      3.23 o 
   4   6   6      100.06       94.27      4.71 o 
   5   6   6      127.65      138.31      9.04 o 
   6   6   6      188.43      191.23      9.07 o 
   7   6   6      132.52      132.08     11.67 o 
   8   6   6        7.35        7.14      2.95 o 
   9   6   6        5.20        8.33      3.27 o 
  10   6   6        2.72        4.74      2.02 o 
  -6   7   6        1.45        2.26      1.38 o 
  -5   7   6        0.02        2.19      1.33 o 
  -4   7   6       70.13       69.95      7.64 o 
  -3   7   6        6.54        5.41      2.02 o 
  -2   7   6      145.94      149.66      9.66 o 
  -1   7   6        4.82        6.01      1.02 o 
   0   7   6      101.32      105.37      4.41 o 
   1   7   6       62.29       59.65      3.36 o 
   2   7   6       81.54       82.89      3.54 o 
   3   7   6       24.30       23.08      2.83 o 
   4   7   6       10.58       10.44      1.60 o 
   5   7   6       66.56       67.32      5.57 o 
   6   7   6      350.80      354.03     18.56 o 
   7   7   6        0.36        1.85      1.62 o 
   8   7   6        1.84        1.06      2.92 o 
   9   7   6       22.07       26.02      4.52 o 
  -6   8   6        6.52        5.10      3.96 o 
  -5   8   6        1.74        1.38      0.88 o 
  -4   8   6        0.60        0.09      1.99 o 
  -3   8   6       14.24       12.59      3.55 o 
  -2   8   6        9.74        8.88      1.43 o 
  -1   8   6      137.55      152.21      4.70 o 
   0   8   6       11.79       12.72      1.54 o 
   1   8   6      387.67      408.56     10.49 o 
   2   8   6      101.42       95.47      3.48 o 
   3   8   6        2.07        0.84      0.58 o 
   4   8   6        0.24       -0.26      0.38 o 
   5   8   6       45.50       43.07      3.77 o 
   6   8   6        0.00       -1.10      1.10 o 
   7   8   6       31.52       30.83      4.15 o 
   8   8   6        0.07       -1.22      1.39 o 
   9   8   6        3.07        0.49      0.91 o 
  -5   9   6       10.32       10.04      2.64 o 
  -4   9   6        6.25        7.28      2.09 o 
  -3   9   6        3.14        6.40      1.70 o 
  -2   9   6        4.29        3.41      1.04 o 
  -1   9   6       66.10       70.95      4.12 o 
   0   9   6        5.19        5.72      1.66 o 
   1   9   6        6.96        9.77      1.28 o 
   2   9   6       13.34       10.31      2.17 o 
   3   9   6      104.61      106.07      5.75 o 
   4   9   6      104.74      101.29      5.82 o 
   5   9   6        4.46        3.32      3.11 o 
   6   9   6        1.06        3.57      1.38 o 
   7   9   6        4.23        3.35      1.44 o 
   8   9   6        2.98        3.55      1.56 o 
  -4  10   6        0.66        1.07      2.00 o 
  -3  10   6        3.43        6.04      3.29 o 
  -2  10   6        0.43        1.41      1.18 o 
  -1  10   6        0.49       -0.37      2.35 o 
   0  10   6        2.64        3.14      2.87 o 
   1  10   6       43.12       48.60      3.76 o 
   2  10   6       10.15       15.51      2.18 o 
   3  10   6       41.91       49.39      4.08 o 
   4  10   6        6.45        6.67      1.72 o 
   5  10   6        1.37        2.81      1.29 o 
   6  10   6        5.68        7.18      2.18 o 
   7  10   6       41.99       49.69      5.51 o 
  -2  11   6        4.92        8.37      2.20 o 
  -1  11   6        1.60       -0.31      2.25 o 
   0  11   6        1.81        1.55      1.88 o 
   1  11   6        1.39        2.11      1.17 o 
   2  11   6       16.19       14.66      2.23 o 
   3  11   6        0.62        0.64      0.46 o 
   4  11   6       13.62       11.86      2.45 o 
   5  11   6       29.26       34.68      5.90 o 
   0  12   6        0.63        0.10      1.12 o 
   1  12   6       11.30       17.67      4.49 o 
   2  12   6        0.39        0.51      0.98 o 
   3  12   6       13.10       24.78      7.97 o 
   1  -9   7        0.88        2.09      1.75 o 
   2  -9   7        2.82        0.52      0.76 o 
   3  -9   7        0.60        3.31      2.53 o 
   4  -9   7        1.42        1.66      1.72 o 
  -2  -8   7        4.90        5.52      2.34 o 
  -1  -8   7        5.52        6.90      2.81 o 
   0  -8   7        7.92        6.53      2.61 o 
   1  -8   7        0.49        0.23      0.92 o 
   2  -8   7        0.89       -0.27      0.64 o 
   3  -8   7        0.27       -1.83      1.84 o 
   4  -8   7        8.11        8.24      3.67 o 
   5  -8   7       66.90       75.68     10.95 o 
   6  -8   7        2.65        3.50      2.46 o 
  -3  -7   7        0.06       -0.48      0.64 o 
  -2  -7   7        6.10        3.51      1.99 o 
  -1  -7   7        0.97       -0.13      0.47 o 
   0  -7   7        0.72        1.84      0.77 o 
   1  -7   7        0.64        0.45      0.93 o 
   2  -7   7        9.16        8.19      2.03 o 
   3  -7   7       11.92       16.18      4.68 o 
   4  -7   7       83.52       81.55     10.73 o 
   5  -7   7      160.93      171.34     15.89 o 
   6  -7   7        1.59        2.33      2.09 o 
   7  -7   7        3.40        8.44      3.72 o 
   8  -7   7        9.80       10.17      4.35 o 
  -4  -6   7        4.13        3.21      1.90 o 
  -3  -6   7        5.12        5.14      1.62 o 
  -2  -6   7       45.62       43.57      4.19 o 
  -1  -6   7       85.34       94.13      6.29 o 
   0  -6   7        3.00        4.13      1.25 o 
   1  -6   7        1.15        1.91      0.72 o 
   2  -6   7        1.21        1.01      0.87 o 
   3  -6   7        1.76        2.23      1.92 o 
   4  -6   7       34.97       45.73      7.54 o 
   5  -6   7        4.31        6.38      1.45 o 
   6  -6   7       10.22       12.25      2.16 o 
   7  -6   7        4.95        6.33      1.71 o 
   8  -6   7       12.37       17.74      5.36 o 
  -5  -5   7       19.83       25.29      5.29 o 
  -4  -5   7        1.97        1.38      0.87 o 
  -3  -5   7       62.39       71.94      5.42 o 
  -2  -5   7        6.38        6.36      2.45 o 
  -1  -5   7        0.19        0.76      1.33 o 
   0  -5   7        0.00       -0.33      0.84 o 
   1  -5   7        4.10        4.45      0.57 o 
   2  -5   7       42.10       40.60      1.63 o 
   3  -5   7        2.93        3.26      0.77 o 
   4  -5   7        0.15       -0.74      1.23 o 
   5  -5   7        0.06        0.11      1.23 o 
   6  -5   7        1.42        0.89      0.98 o 
   7  -5   7        0.06       -0.37      0.79 o 
   8  -5   7        2.29        4.31      1.87 o 
   9  -5   7        0.18       -0.96      1.03 o 
  -5  -4   7       22.97       21.63      4.86 o 
  -4  -4   7       12.83       14.46      2.45 o 
  -3  -4   7       46.71       50.51      4.54 o 
  -2  -4   7       39.35       37.60      3.61 o 
  -1  -4   7        0.45        0.74      0.36 o 
   0  -4   7        0.85        0.56      0.32 o 
   1  -4   7       73.13       75.70      3.08 o 
   2  -4   7      108.07      108.41      3.82 o 
   3  -4   7        0.00       -0.35      0.35 o 
   4  -4   7       16.30       18.43      2.46 o 
   5  -4   7        2.05        2.04      0.93 o 
   6  -4   7        2.98        4.06      1.68 o 
   7  -4   7        0.57        1.24      0.86 o 
   8  -4   7        0.01       -1.14      1.14 o 
   9  -4   7        1.95        2.53      1.60 o 
  10  -4   7        3.38        1.68      1.37 o 
  -6  -3   7        6.61        4.39      2.02 o 
  -5  -3   7       11.88       14.26      4.06 o 
  -4  -3   7        0.12        0.10      0.55 o 
  -3  -3   7        3.71        2.79      1.04 o 
  -2  -3   7       52.47       56.60      3.40 o 
  -1  -3   7       36.01       36.22      2.56 o 
   0  -3   7        0.00        0.36      0.40 o 
   1  -3   7       71.19       70.27      2.70 o 
   2  -3   7       21.59       21.66      1.56 o 
   3  -3   7        2.75        3.09      0.70 o 
   4  -3   7        3.73        4.18      1.37 o 
   5  -3   7       12.17       14.89      3.14 o 
   6  -3   7        8.23        8.30      2.37 o 
   7  -3   7        0.04        0.23      0.99 o 
   8  -3   7        3.11        3.24      1.82 o 
   9  -3   7        0.31       -0.03      0.55 o 
  10  -3   7        0.02       -1.43      1.43 o 
  -6  -2   7        0.32       -0.09      0.79 o 
  -5  -2   7        2.97        1.97      1.49 o 
  -4  -2   7       10.63       11.42      1.89 o 
  -3  -2   7       34.04       35.84      3.36 o 
  -2  -2   7        3.61        3.45      0.71 o 
  -1  -2   7        7.12        4.98      0.80 o 
   0  -2   7        0.28        0.23      0.37 o 
   1  -2   7       11.74       12.71      1.13 o 
   2  -2   7       16.17       15.39      1.46 o 
   3  -2   7        2.75        2.16      0.54 o 
   4  -2   7       61.94       58.11      4.23 o 
   5  -2   7        2.41        3.00      1.59 o 
   6  -2   7        5.02        3.07      1.57 o 
   7  -2   7        0.03       -1.14      1.46 o 
   8  -2   7        0.45        2.03      1.50 o 
   9  -2   7       41.23       47.59      7.18 o 
  10  -2   7       21.88       20.30      5.01 o 
  -6  -1   7        1.50        1.63      1.01 o 
  -5  -1   7       11.78       13.49      3.97 o 
  -4  -1   7        0.02        0.79      1.06 o 
  -3  -1   7        0.15        1.29      0.55 o 
  -2  -1   7       29.76       26.13      1.94 o 
  -1  -1   7        0.51        0.47      0.36 o 
   0  -1   7       23.63       19.48      2.24 o 
   1  -1   7       65.13       68.05      2.82 o 
   2  -1   7      155.28      166.06      4.61 o 
   3  -1   7        1.37        1.03      0.38 o 
   4  -1   7       17.74       17.64      1.85 o 
   5  -1   7       29.67       27.34      4.36 o 
   6  -1   7       26.42       22.74      4.30 o 
   7  -1   7        7.52        8.05      2.98 o 
   8  -1   7       41.49       36.56      6.18 o 
   9  -1   7      145.30      143.35     12.63 o 
  10  -1   7        0.98       -0.08      0.87 o 
  11  -1   7        0.54       -2.43      2.43 o 
  -7   0   7        0.34       -1.86      1.86 o 
  -6   0   7        6.62       14.86      4.39 o 
  -5   0   7       31.20       32.38      6.16 o 
  -4   0   7        1.28        2.90      1.35 o 
  -3   0   7        5.18        5.92      1.03 o 
  -2   0   7      102.96       94.86      4.52 o 
  -1   0   7      121.02      120.33      4.77 o 
   0   0   7        0.11        1.89      0.75 o 
   1   0   7       38.12       36.82      1.91 o 
   2   0   7     1304.45     1302.34     23.05 o 
   3   0   7      187.10      195.29      7.03 o 
   4   0   7        0.92       -0.52      0.89 o 
   5   0   7       44.73       44.40      5.69 o 
   6   0   7        1.47        1.69      1.30 o 
   7   0   7        0.00       22.09      4.80 o 
   8   0   7       17.29       24.16      5.04 o 
   9   0   7       27.08       31.68      6.04 o 
  10   0   7       12.33       18.58      4.96 o 
  11   0   7        0.10       -1.15      1.38 o 
  -7   1   7        0.35       -1.40      2.27 o 
  -6   1   7        0.01       -1.56      1.95 o 
  -5   1   7       53.69       54.97      7.90 o 
  -4   1   7        0.27        1.06      1.86 o 
  -3   1   7        4.88        4.62      1.12 o 
  -2   1   7        9.02        8.33      1.08 o 
  -1   1   7       29.83       32.35      4.60 o 
   0   1   7        7.84        5.80      1.26 o 
   1   1   7      382.30      373.49      8.46 o 
   2   1   7      590.46      568.16     25.29 o 
   3   1   7       24.64       25.75      3.92 o 
   4   1   7       35.51       30.23      3.26 o 
   5   1   7        0.34        1.22      1.35 o 
   6   1   7        0.24        1.09      1.54 o 
   7   1   7       63.07       57.95      7.50 o 
   8   1   7        4.36        5.82      2.51 o 
   9   1   7        2.44        0.39      1.24 o 
  10   1   7        1.20        1.27      1.00 o 
  11   1   7        0.14       -0.64      0.72 o 
  -7   2   7        0.44        3.69      2.56 o 
  -6   2   7        0.14       -0.77      1.58 o 
  -5   2   7       20.45       14.87      4.12 o 
  -4   2   7       31.27       33.11      3.46 o 
  -3   2   7       17.43       15.05      1.34 o 
  -2   2   7        0.19       -0.06      0.88 o 
  -1   2   7       67.13       70.16      6.72 o 
   0   2   7       55.63       56.81      3.98 o 
   1   2   7       12.27       15.72      1.06 o 
   2   2   7        1.07        3.34      1.46 o 
   3   2   7       15.07       12.94      2.76 o 
   4   2   7        0.01       -0.05      0.55 o 
   5   2   7       64.50       67.22      7.10 o 
   6   2   7       19.80       18.68      4.08 o 
   7   2   7        2.79        0.55      0.75 o 
   8   2   7        0.88       -0.47      1.35 o 
   9   2   7        5.47        5.41      2.41 o 
  10   2   7       10.85       11.49      4.02 o 
  11   2   7        0.00       -2.19      2.21 o 
  -7   3   7        0.52        4.34      2.90 o 
  -6   3   7       11.06       10.95      3.76 o 
  -5   3   7       33.67       34.06      6.27 o 
  -4   3   7       57.87       57.03      7.49 o 
  -3   3   7        8.87        7.72      1.42 o 
  -2   3   7       28.88       27.56      2.59 o 
  -1   3   7      211.27      220.79     11.95 o 
   0   3   7      120.96      130.76      8.67 o 
   1   3   7        0.25        0.45      0.20 o 
   2   3   7      186.24      183.62      7.13 o 
   3   3   7        2.74        3.90      1.03 o 
   4   3   7        1.18        1.32      0.78 o 
   5   3   7       11.88       15.29      3.52 o 
   6   3   7       23.22       23.83      4.63 o 
   7   3   7        3.27        2.39      0.95 o 
   8   3   7        5.96        4.94      2.42 o 
   9   3   7       40.60       39.48      6.97 o 
  10   3   7        2.92        1.11      1.55 o 
  11   3   7        0.32       -1.04      1.44 o 
  -6   4   7        0.03        1.96      1.90 o 
  -5   4   7        3.59        3.33      2.03 o 
  -4   4   7        7.93        7.28      2.73 o 
  -3   4   7        1.41        1.64      1.04 o 
  -2   4   7       17.72       15.72      2.46 o 
  -1   4   7      179.13      187.03     10.96 o 
   0   4   7       20.44       21.76      1.36 o 
   1   4   7       24.81       25.61      1.38 o 
   2   4   7      156.30      166.08      9.66 o 
   3   4   7       22.33       23.90      3.12 o 
   4   4   7       31.36       26.99      3.17 o 
   5   4   7        1.56        1.28      1.21 o 
   6   4   7        3.32        4.39      1.37 o 
   7   4   7        0.37        1.36      0.55 o 
   8   4   7        0.44        0.03      0.53 o 
   9   4   7       25.59       29.55      6.17 o 
  10   4   7        6.05        5.90      2.61 o 
  -6   5   7        1.42       -1.53      1.69 o 
  -5   5   7        0.00        0.36      1.15 o 
  -4   5   7       18.16       17.62      4.01 o 
  -3   5   7        1.12        1.26      1.18 o 
  -2   5   7       18.69       16.44      1.64 o 
  -1   5   7       35.63       31.16      4.47 o 
   0   5   7        0.19        0.19      0.95 o 
   1   5   7        0.95        0.91      0.33 o 
   2   5   7        3.63        3.98      1.10 o 
   3   5   7        2.47        0.93      0.48 o 
   4   5   7       60.29       62.41      6.92 o 
   5   5   7        0.11       -0.32      0.95 o 
   6   5   7       83.91       80.43      5.73 o 
   7   5   7       76.19       78.00      5.56 o 
   8   5   7        2.31       -1.02      1.65 o 
   9   5   7        0.01        1.77      1.46 o 
  10   5   7        3.20       -0.21      1.30 o 
  -6   6   7        2.19        2.00      1.24 o 
  -5   6   7        0.11       -0.07      1.23 o 
  -4   6   7       66.11       64.30      7.84 o 
  -3   6   7        0.22        1.10      0.94 o 
  -2   6   7        1.93        1.36      0.33 o 
  -1   6   7      136.89      149.28      9.85 o 
   0   6   7       38.29       37.29      2.73 o 
   1   6   7        0.60        0.20      0.42 o 
   2   6   7       16.47       15.35      1.62 o 
   3   6   7       29.04       30.97      3.07 o 
   4   6   7       15.36       14.10      2.64 o 
   5   6   7       70.01       77.14      5.87 o 
   6   6   7      479.83      507.36     15.10 o 
   7   6   7      162.85      167.21      8.69 o 
   8   6   7        3.30        4.11      2.22 o 
   9   6   7        0.04       -0.53      1.81 o 
  10   6   7        0.16        1.19      1.56 o 
  -5   7   7        2.42       -0.41      1.57 o 
  -4   7   7       30.62       27.37      5.09 o 
  -3   7   7       19.35       19.76      4.07 o 
  -2   7   7        9.37        9.46      2.59 o 
  -1   7   7       43.09       47.59      2.42 o 
   0   7   7        9.80       10.21      2.45 o 
   1   7   7      155.84      148.26      5.05 o 
   2   7   7       49.61       48.68      2.81 o 
   3   7   7        3.55        3.23      0.94 o 
   4   7   7        5.89        5.97      2.26 o 
   5   7   7        1.68        0.74      0.81 o 
   6   7   7      212.73      236.84     10.87 o 
   7   7   7       24.46       26.60      5.57 o 
   8   7   7        3.51        1.72      1.36 o 
   9   7   7        1.11        2.56      1.62 o 
  -5   8   7        8.35        5.43      3.51 o 
  -4   8   7        1.30        2.68      1.31 o 
  -3   8   7        2.87        5.06      2.96 o 
  -2   8   7        1.15        0.85      0.64 o 
  -1   8   7        6.97        5.03      2.79 o 
   0   8   7       76.07       79.19      3.42 o 
   1   8   7       14.51       15.71      1.42 o 
   2   8   7        7.49        9.68      1.30 o 
   3   8   7       24.78       21.46      2.89 o 
   4   8   7       29.63       30.51      7.51 o 
   5   8   7        4.77        5.60      1.65 o 
   6   8   7       36.56       30.90      4.05 o 
   7   8   7        3.97        5.55      2.65 o 
   8   8   7        0.13       -0.20      1.73 o 
   9   8   7       24.62       29.62      4.60 o 
  -4   9   7        4.91        4.26      1.67 o 
  -3   9   7        6.03        5.15      1.74 o 
  -2   9   7       20.80       28.40      4.79 o 
  -1   9   7        0.69        0.61      0.67 o 
   0   9   7       34.75       38.81      2.51 o 
   1   9   7        2.12        2.99      0.69 o 
   2   9   7      112.38      114.70      5.51 o 
   3   9   7        2.72        0.66      1.71 o 
   4   9   7        5.00        2.37      0.93 o 
   5   9   7        1.92        0.86      1.03 o 
   6   9   7        0.05        0.94      0.84 o 
   7   9   7        0.00       -0.26      0.67 o 
   8   9   7        8.86       10.39      3.11 o 
  -3  10   7        6.66        7.72      3.90 o 
  -2  10   7        3.42        2.60      2.16 o 
  -1  10   7        1.75        3.77      1.43 o 
   0  10   7        0.06        0.84      0.60 o 
   1  10   7        0.02        0.80      0.71 o 
   2  10   7       57.82       57.32      4.28 o 
   3  10   7       52.33       49.10      4.17 o 
   4  10   7        0.00        0.10      0.47 o 
   5  10   7       15.55       12.39      2.54 o 
   6  10   7        3.12        2.85      2.36 o 
   7  10   7       10.50       10.96      2.55 o 
  -2  11   7        3.29        6.96      3.91 o 
  -1  11   7       11.45       10.95      4.58 o 
   0  11   7       39.05       50.94      5.48 o 
   1  11   7        1.42        2.05      1.31 o 
   2  11   7        0.06       -0.83      0.83 o 
   3  11   7       22.84       18.98      2.66 o 
   4  11   7       30.13       28.89      3.89 o 
   5  11   7        4.11        1.28      1.88 o 
   2  12   7        1.05        0.90      3.92 o 
   0  -8   8        0.72        2.86      1.98 o 
   1  -8   8        0.89        0.36      1.10 o 
   2  -8   8        1.28        2.54      1.80 o 
   3  -8   8        1.81        2.15      2.06 o 
   4  -8   8        0.46        0.41      1.23 o 
   5  -8   8       39.85       49.07      8.98 o 
  -2  -7   8       13.49       16.68      4.23 o 
  -1  -7   8        0.64        0.66      1.18 o 
   0  -7   8       13.94       15.08      3.98 o 
   1  -7   8       18.77       18.67      4.35 o 
   2  -7   8        0.00       -0.10      1.51 o 
   3  -7   8        0.38        1.63      2.04 o 
   4  -7   8       26.96       34.51      7.19 o 
   5  -7   8       43.42       45.15      8.36 o 
   6  -7   8        0.48       -0.15      2.11 o 
   7  -7   8        0.03        0.15      1.84 o 
  -3  -6   8        0.59        1.25      0.93 o 
  -2  -6   8       21.06       20.21      3.02 o 
  -1  -6   8        1.96        1.03      0.88 o 
   0  -6   8       12.02       14.57      2.38 o 
   1  -6   8        0.89        0.87      1.40 o 
   2  -6   8        0.21        0.41      0.49 o 
   3  -6   8       11.26       15.66      4.53 o 
   4  -6   8       14.52       13.65      4.27 o 
   5  -6   8        5.19       10.49      4.24 o 
   6  -6   8        2.94        0.90      1.28 o 
   7  -6   8        0.01       -2.17      2.17 o 
   8  -6   8        6.17        7.89      4.06 o 
  -4  -5   8        4.18        2.88      1.94 o 
  -3  -5   8        1.26        1.44      0.65 o 
  -2  -5   8      103.40      103.32      6.56 o 
  -1  -5   8       12.01        8.95      1.82 o 
   0  -5   8        0.14       -0.18      0.50 o 
   1  -5   8        1.16        0.88      0.90 o 
   2  -5   8      157.88      154.43      5.26 o 
   3  -5   8       23.54       19.33      2.24 o 
   4  -5   8        4.54        4.70      2.18 o 
   5  -5   8        0.78       -0.03      0.68 o 
   6  -5   8        2.13        1.43      0.78 o 
   7  -5   8        1.22        1.12      0.84 o 
   8  -5   8        5.29        4.55      1.95 o 
   9  -5   8        2.28        4.64      2.13 o 
  -4  -4   8       26.56       31.67      5.90 o 
  -3  -4   8        1.37        1.69      1.38 o 
  -2  -4   8       19.07       21.09      3.91 o 
  -1  -4   8        0.00        1.50      0.81 o 
   0  -4   8        0.61        3.75      1.14 o 
   1  -4   8        1.12        0.79      0.56 o 
   2  -4   8       91.56       90.43      3.45 o 
   3  -4   8        6.35        6.69      1.26 o 
   4  -4   8       14.06       13.18      2.19 o 
   5  -4   8       19.38       18.40      2.73 o 
   6  -4   8        3.99        2.85      1.29 o 
   7  -4   8        0.54        0.02      0.92 o 
   8  -4   8        1.88        3.51      1.91 o 
   9  -4   8        4.08        4.86      2.00 o 
  -5  -3   8        0.08        0.39      0.88 o 
  -4  -3   8        0.24        2.04      1.51 o 
  -3  -3   8       11.50       12.75      2.16 o 
  -2  -3   8       91.28      102.61      5.87 o 
  -1  -3   8       20.21       17.67      1.86 o 
   0  -3   8        4.47        4.04      1.21 o 
   1  -3   8        5.77        4.61      0.96 o 
   2  -3   8        2.75        1.74      1.75 o 
   3  -3   8       34.91       32.60      2.71 o 
   4  -3   8       22.16       22.27      2.37 o 
   5  -3   8       13.84       16.53      2.63 o 
   6  -3   8        0.13        0.51      0.63 o 
   7  -3   8        0.79       -0.22      0.86 o 
   8  -3   8        0.05        0.97      0.67 o 
   9  -3   8        3.39        3.77      2.20 o 
  10  -3   8        1.13        0.46      1.09 o 
  -5  -2   8        3.39        4.04      2.58 o 
  -4  -2   8        2.03        2.85      2.09 o 
  -3  -2   8       37.66       44.61      4.31 o 
  -2  -2   8       35.83       38.21      3.27 o 
  -1  -2   8      140.94      141.45      6.21 o 
   0  -2   8       20.12       23.74      2.65 o 
   1  -2   8       22.27       20.97      2.01 o 
   2  -2   8       20.31       19.29      2.03 o 
   3  -2   8        0.12       -0.48      0.48 o 
   4  -2   8       30.34       28.96      2.72 o 
   5  -2   8        7.33        5.92      2.19 o 
   6  -2   8        0.30       -0.87      0.87 o 
   7  -2   8        0.34        0.21      0.62 o 
   8  -2   8       23.13       22.53      4.81 o 
   9  -2   8      105.44      100.96     10.64 o 
  10  -2   8       25.45       30.70      6.18 o 
  -6  -1   8        2.89        3.99      3.00 o 
  -5  -1   8        0.08        0.58      0.86 o 
  -4  -1   8        1.81        4.20      2.11 o 
  -3  -1   8        0.16        0.91      0.55 o 
  -2  -1   8       51.49       53.73      4.59 o 
  -1  -1   8      370.78      367.96     16.72 o 
   0  -1   8      123.85      114.48      6.93 o 
   1  -1   8       78.63       83.45      4.95 o 
   2  -1   8       72.05       65.21      3.47 o 
   3  -1   8        2.59        1.86      0.62 o 
   4  -1   8        3.34        2.03      1.89 o 
   5  -1   8       38.08       40.21      5.47 o 
   6  -1   8        0.17       -0.06      0.62 o 
   7  -1   8        1.89        1.34      1.64 o 
   8  -1   8       10.49        8.29      3.00 o 
   9  -1   8      233.30      273.27     17.69 o 
  10  -1   8        0.44        1.68      1.36 o 
  -6   0   8        9.99       13.46      4.55 o 
  -5   0   8        8.48       12.23      4.24 o 
  -4   0   8       20.43       26.83      5.48 o 
  -3   0   8        4.26        4.64      2.57 o 
  -2   0   8       10.56       11.57      1.96 o 
  -1   0   8       25.31       17.59      3.53 o 
   0   0   8       28.69       28.73      4.46 o 
   1   0   8       36.44       36.14      2.22 o 
   2   0   8       12.45       10.87      1.32 o 
   3   0   8      136.89      130.75      6.07 o 
   4   0   8       29.61       29.33      2.50 o 
   5   0   8        1.82        2.17      1.50 o 
   6   0   8        9.92        7.72      2.51 o 
   7   0   8        0.19        1.87      1.76 o 
   8   0   8       14.60       16.90      4.22 o 
   9   0   8       52.82       55.91      8.15 o 
  10   0   8        0.00       -0.92      1.52 o 
  11   0   8        2.99        4.50      2.69 o 
  -6   1   8        3.62        2.60      1.80 o 
  -5   1   8       10.23       12.56      4.01 o 
  -4   1   8      316.44      390.60     20.67 o 
  -3   1   8       26.52       29.98      5.35 o 
  -2   1   8        0.27       -0.20      0.97 o 
  -1   1   8       31.72       30.80      4.81 o 
   0   1   8       22.70       23.18      3.99 o 
   1   1   8       19.48       18.26      1.39 o 
   2   1   8      323.63      334.54     10.94 o 
   3   1   8       26.60       26.87      4.32 o 
   4   1   8        0.55       -0.68      0.73 o 
   5   1   8       24.44       20.76      4.08 o 
   6   1   8      121.16      123.86     10.46 o 
   7   1   8       74.90       74.96      8.58 o 
   8   1   8        1.96        0.94      0.92 o 
   9   1   8        0.00       -0.13      0.81 o 
  10   1   8        0.63        4.69      2.77 o 
  11   1   8        0.00        1.25      1.37 o 
  -6   2   8        0.20        1.23      1.22 o 
  -5   2   8        0.06       -0.33      1.35 o 
  -4   2   8      137.80      164.09     13.45 o 
  -3   2   8        0.10       -0.20      0.84 o 
  -2   2   8       31.03       35.38      3.39 o 
  -1   2   8        5.94        3.59      1.78 o 
   0   2   8        5.90        6.50      2.10 o 
   1   2   8       22.35       18.66      1.19 o 
   2   2   8       95.85       95.89      7.77 o 
   3   2   8       14.06       12.26      3.01 o 
   4   2   8       27.56       30.62      3.35 o 
   5   2   8       24.43       19.80      4.08 o 
   6   2   8      280.12      311.18     16.82 o 
   7   2   8        7.83        6.88      2.93 o 
   8   2   8        2.68        2.83      0.92 o 
   9   2   8       13.49       23.15      5.36 o 
  10   2   8        1.36       -0.31      0.90 o 
  11   2   8        1.00        1.41      1.57 o 
  -6   3   8        3.29        4.35      2.52 o 
  -5   3   8       28.95       39.16      6.93 o 
  -4   3   8       29.86       31.30      5.84 o 
  -3   3   8      127.40      137.67     11.44 o 
  -2   3   8       62.22       57.38      4.10 o 
  -1   3   8        0.63       -0.92      1.15 o 
   0   3   8       71.76       81.50      7.44 o 
   1   3   8       73.06       76.39      6.96 o 
   2   3   8       24.63       25.41      4.00 o 
   3   3   8        8.24        9.47      2.58 o 
   4   3   8        2.63        1.11      0.64 o 
   5   3   8        0.02        1.32      1.53 o 
   6   3   8       95.11      111.15     10.17 o 
   7   3   8        2.37       -0.01      1.55 o 
   8   3   8        0.11       -0.43      0.51 o 
   9   3   8        1.85        3.86      2.02 o 
  10   3   8        1.36        2.42      1.72 o 
  11   3   8        1.37        2.47      1.81 o 
  -6   4   8        0.09        2.23      1.95 o 
  -5   4   8        0.05       -0.12      1.32 o 
  -4   4   8       15.66       19.06      4.49 o 
  -3   4   8        9.83        9.95      3.06 o 
  -2   4   8       15.27       13.07      1.82 o 
  -1   4   8       11.77       12.84      3.07 o 
   0   4   8       25.21       31.30      4.73 o 
   1   4   8        1.60        1.59      1.42 o 
   2   4   8       21.63       20.78      3.67 o 
   3   4   8       99.08       94.28      8.08 o 
   4   4   8        0.02       -0.43      0.69 o 
   5   4   8       27.23       30.10      5.18 o 
   6   4   8        4.98        8.68      2.79 o 
   7   4   8        9.60       10.47      3.46 o 
   8   4   8        3.34        6.74      2.42 o 
   9   4   8        1.09       -0.43      1.24 o 
  10   4   8        0.96        0.31      1.49 o 
  -5   5   8        0.25        1.42      1.05 o 
  -4   5   8        0.51        1.20      1.26 o 
  -3   5   8        4.17        4.95      2.15 o 
  -2   5   8        4.93        3.71      1.89 o 
  -1   5   8       22.30       22.08      4.13 o 
   0   5   8        2.14        0.96      0.50 o 
   1   5   8        1.82        3.25      1.70 o 
   2   5   8        0.53       -0.32      0.60 o 
   3   5   8      388.60      390.47     16.43 o 
   4   5   8        1.24       -0.88      1.31 o 
   5   5   8        0.43        0.48      1.34 o 
   6   5   8        4.19        2.79      1.17 o 
   7   5   8       20.02       19.72      2.95 o 
   8   5   8        0.37       -0.06      0.61 o 
   9   5   8        0.14       -0.25      0.74 o 
  10   5   8        4.06        5.71      2.97 o 
  -5   6   8        2.87        1.58      1.09 o 
  -4   6   8        1.24        1.42      1.43 o 
  -3   6   8        2.64        1.06      1.00 o 
  -2   6   8        1.64        0.01      1.09 o 
  -1   6   8       48.76       46.30      5.95 o 
   0   6   8        9.09        9.31      1.27 o 
   1   6   8        0.03       -0.59      0.88 o 
   2   6   8        4.59        2.80      1.05 o 
   3   6   8       79.55       81.59      7.62 o 
   4   6   8       42.00       39.02      5.44 o 
   5   6   8        4.23        3.46      1.37 o 
   6   6   8        0.02        0.40      1.74 o 
   7   6   8       96.78      103.65      7.03 o 
   8   6   8       19.08       18.16      4.70 o 
   9   6   8        0.51        1.15      1.13 o 
  10   6   8        0.53        1.48      1.36 o 
  -5   7   8        1.80        0.70      1.05 o 
  -4   7   8        1.46       -0.94      1.10 o 
  -3   7   8        1.33        1.02      0.81 o 
  -2   7   8        1.89       -0.33      1.11 o 
  -1   7   8       32.50       32.05      4.90 o 
   0   7   8      128.64      140.25      5.68 o 
   1   7   8       98.27       88.76      7.71 o 
   2   7   8        3.56        3.36      0.96 o 
   3   7   8        7.81        6.76      1.52 o 
   4   7   8       10.19        9.78      3.54 o 
   5   7   8       13.68       12.49      2.50 o 
   6   7   8        0.85        0.94      0.64 o 
   7   7   8        8.90        7.16      1.96 o 
   8   7   8       13.23       13.48      4.18 o 
   9   7   8        4.78        4.22      2.26 o 
  -4   8   8        1.29        1.46      1.04 o 
  -3   8   8        4.86        4.47      1.72 o 
  -2   8   8        0.11       -0.83      1.10 o 
  -1   8   8        4.65        1.57      1.17 o 
   0   8   8      162.49      162.99     10.64 o 
   1   8   8       43.76       48.93      3.44 o 
   2   8   8        5.34        6.58      3.49 o 
   3   8   8        0.01       -0.22      0.66 o 
   4   8   8        1.15       -0.09      1.65 o 
   5   8   8        4.84        4.40      1.43 o 
   6   8   8        0.08        0.80      0.82 o 
   7   8   8        7.81        6.27      1.83 o 
   8   8   8        1.04        0.05      0.71 o 
  -3   9   8        1.63        3.21      1.54 o 
  -2   9   8        2.97        2.80      1.15 o 
  -1   9   8        9.74       11.11      2.81 o 
   0   9   8       78.58       91.77      4.91 o 
   1   9   8       30.06       32.86      2.50 o 
   2   9   8        8.49       10.67      1.71 o 
   3   9   8       23.29       27.75      6.30 o 
   4   9   8       23.95       22.63      3.68 o 
   5   9   8       14.84       10.15      2.54 o 
   6   9   8        2.26        1.53      0.90 o 
   7   9   8        7.38        7.50      2.29 o 
   8   9   8        0.49        2.20      1.19 o 
  -2  10   8        1.25        4.93      3.41 o 
  -1  10   8        3.29        9.87      4.10 o 
   0  10   8        0.03        0.33      0.88 o 
   1  10   8        3.15        1.25      0.83 o 
   2  10   8        1.83        1.64      0.63 o 
   3  10   8        0.73        1.17      0.89 o 
   4  10   8       21.41       20.99      2.86 o 
   5  10   8        0.72        0.26      0.80 o 
   6  10   8       19.50       15.30      3.00 o 
  -1  11   8        2.54        0.58      1.35 o 
   0  11   8        0.48        1.30      1.12 o 
   1  11   8        2.16        2.47      1.23 o 
   2  11   8        0.07       -0.79      0.79 o 
   3  11   8        0.03       -1.02      1.02 o 
   4  11   8        0.59        0.56      1.06 o 
   5  11   8        2.32        1.42      0.88 o 
   0  -7   9        1.20        0.09      0.83 o 
   1  -7   9        0.14        0.85      1.11 o 
   2  -7   9        0.36       -0.15      1.93 o 
   3  -7   9        1.26       -1.28      1.60 o 
   4  -7   9       13.49       14.12      4.79 o 
   5  -7   9        3.70        4.94      2.53 o 
  -1  -6   9       72.02       70.81      5.71 o 
   0  -6   9        3.33        4.74      1.51 o 
   1  -6   9        6.83        9.03      2.03 o 
   2  -6   9        2.00        1.14      0.73 o 
   3  -6   9        0.26        2.07      1.18 o 
   4  -6   9        1.36        0.36      1.40 o 
   5  -6   9       14.98       17.87      5.24 o 
   6  -6   9        5.99       11.64      4.39 o 
   7  -6   9        2.76        1.83      2.63 o 
  -2  -5   9       27.97       27.68      5.25 o 
  -1  -5   9       57.89       62.44      5.18 o 
   0  -5   9        3.79        2.85      1.09 o 
   1  -5   9        7.50        7.35      2.49 o 
   2  -5   9        2.27        0.87      0.75 o 
   3  -5   9        0.55        0.54      1.00 o 
   4  -5   9        1.66       -0.76      1.28 o 
   5  -5   9        4.30        0.07      1.03 o 
   6  -5   9        0.00       -1.82      1.82 o 
   7  -5   9        0.01       -0.51      1.67 o 
   8  -5   9        3.87        3.91      2.40 o 
  -3  -4   9        3.41        2.40      1.71 o 
  -2  -4   9        0.13        4.50      2.34 o 
  -1  -4   9       37.30       38.26      3.89 o 
   0  -4   9       17.57       16.54      2.52 o 
   1  -4   9        2.60        1.27      1.30 o 
   2  -4   9        0.01       -0.13      0.45 o 
   3  -4   9        3.61        4.12      1.23 o 
   4  -4   9       20.49       17.53      2.18 o 
   5  -4   9        5.70        6.68      1.75 o 
   6  -4   9        6.53        5.93      2.65 o 
   7  -4   9        0.30       -0.15      0.64 o 
   8  -4   9        2.76        2.22      1.40 o 
   9  -4   9        2.12        1.91      1.50 o 
  -4  -3   9        7.33        4.30      2.27 o 
  -3  -3   9        6.31        6.64      2.64 o 
  -2  -3   9        4.87        1.64      1.48 o 
  -1  -3   9       12.58       15.69      2.33 o 
   0  -3   9        5.41        3.39      1.79 o 
   1  -3   9        0.98        1.15      0.46 o 
   2  -3   9        3.73        1.69      0.61 o 
   3  -3   9       20.41       39.19      4.77 o 
   4  -3   9        5.23        4.32      1.03 o 
   5  -3   9        6.33        6.24      1.65 o 
   6  -3   9       24.24       27.93      4.77 o 
   7  -3   9        1.61        0.19      0.82 o 
   8  -3   9        1.62        0.22      1.01 o 
   9  -3   9        0.21       -1.44      1.44 o 
  -4  -2   9        7.49        6.90      2.86 o 
  -3  -2   9        0.14       -0.45      1.27 o 
  -2  -2   9        5.42        5.11      2.12 o 
  -1  -2   9       16.03       12.89      3.34 o 
   0  -2   9      117.80      127.81     10.19 o 
   1  -2   9       74.24       77.26      4.08 o 
   2  -2   9        0.02        0.18      0.48 o 
   3  -2   9        0.28        0.57      0.55 o 
   4  -2   9        0.07       -0.05      0.54 o 
   5  -2   9       82.80       75.59      7.70 o 
   6  -2   9      123.66      127.30     10.40 o 
   7  -2   9        0.51        0.52      1.12 o 
   8  -2   9        0.57       -0.25      0.72 o 
   9  -2   9        2.82        3.97      2.15 o 
  10  -2   9        8.00        7.50      3.22 o 
  -5  -1   9        4.80        8.36      3.47 o 
  -4  -1   9        0.41        1.05      0.71 o 
  -3  -1   9        2.23        3.16      2.30 o 
  -2  -1   9        1.96        2.75      1.43 o 
  -1  -1   9       27.88       30.75      5.27 o 
   0  -1   9       47.37       52.37      6.49 o 
   1  -1   9       27.00       25.16      2.99 o 
   2  -1   9        3.69        2.68      0.69 o 
   3  -1   9       28.54       23.93      2.38 o 
   4  -1   9        7.72        8.16      1.57 o 
   5  -1   9        0.72        1.34      0.68 o 
   6  -1   9        0.55       -0.18      0.84 o 
   7  -1   9        0.00       -1.38      1.60 o 
   8  -1   9       31.30       27.82      5.43 o 
   9  -1   9        6.53       10.63      3.55 o 
  10  -1   9        4.78        1.79      1.43 o 
  -5   0   9        3.31        0.89      1.14 o 
  -4   0   9        6.54        6.96      3.02 o 
  -3   0   9       21.04       18.85      4.57 o 
  -2   0   9        0.88        6.98      2.72 o 
  -1   0   9        0.44       -0.28      1.27 o 
   0   0   9        0.12        5.68      2.38 o 
   1   0   9      118.67      125.92      6.00 o 
   2   0   9      363.35      361.33     14.39 o 
   3   0   9      858.04      885.53     24.98 o 
   4   0   9       59.95       53.11      3.54 o 
   5   0   9        6.64        2.45      1.62 o 
   6   0   9        6.92        5.30      2.16 o 
   7   0   9       12.67       12.18      3.62 o 
   8   0   9        3.22        1.58      0.78 o 
   9   0   9       12.59       16.28      4.55 o 
  10   0   9       10.16       10.08      3.83 o 
  -5   1   9        3.81        2.40      1.81 o 
  -4   1   9        6.78       10.20      3.62 o 
  -3   1   9        0.00       -1.61      1.80 o 
  -2   1   9        0.44        1.68      1.37 o 
  -1   1   9       18.92       14.16      3.52 o 
   0   1   9       18.26       16.16      3.62 o 
   1   1   9      193.51      193.69      6.70 o 
   2   1   9        4.16        3.51      0.95 o 
   3   1   9      513.03      478.97     11.75 o 
   4   1   9        1.25        2.79      2.54 o 
   5   1   9        6.33        5.71      1.56 o 
   6   1   9       28.63       31.31      5.57 o 
   7   1   9       30.48       27.95      5.40 o 
   8   1   9        0.63        0.65      1.66 o 
   9   1   9        6.78       11.02      3.75 o 
  10   1   9        0.07        2.88      1.93 o 
  -5   2   9        1.46        2.99      2.22 o 
  -4   2   9       48.72       65.13      8.83 o 
  -3   2   9        5.03        4.87      2.11 o 
  -2   2   9       26.25       16.47      4.10 o 
  -1   2   9      143.66      148.80     11.31 o 
   0   2   9       12.31        7.81      2.37 o 
   1   2   9        0.97        0.54      0.45 o 
   2   2   9        0.87        1.12      0.76 o 
   3   2   9      181.86      182.81     11.84 o 
   4   2   9      324.96      336.03     16.47 o 
   5   2   9       13.97       18.08      2.90 o 
   6   2   9        6.82        4.25      1.99 o 
   7   2   9        3.84        2.65      1.80 o 
   8   2   9       11.50        9.29      3.24 o 
   9   2   9        0.31        2.61      1.97 o 
  10   2   9        0.00        2.50      1.99 o 
  -5   3   9        7.81        5.81      2.76 o 
  -4   3   9        1.14        1.66      1.68 o 
  -3   3   9        2.80        2.80      1.72 o 
  -2   3   9       13.85       16.31      3.94 o 
  -1   3   9        1.15        1.59      1.80 o 
   0   3   9       55.49       63.18      7.10 o 
   1   3   9       87.16       87.97      3.01 o 
   2   3   9        4.45        4.80      0.95 o 
   3   3   9       39.72       65.45      7.21 o 
   4   3   9       16.79       14.41      3.43 o 
   5   3   9       43.17       42.82      4.40 o 
   6   3   9       10.08       34.40      5.87 o 
   7   3   9        6.98       10.25      3.61 o 
   8   3   9        4.53        5.30      1.37 o 
   9   3   9        0.54        4.92      2.90 o 
  10   3   9       10.03       11.32      3.88 o 
  -5   4   9        0.51        0.97      1.43 o 
  -4   4   9       34.92       42.10      7.00 o 
  -3   4   9        1.03       -1.09      1.35 o 
  -2   4   9        2.23        1.66      1.40 o 
  -1   4   9        0.31        2.01      1.56 o 
   0   4   9        6.51        2.74      1.37 o 
   1   4   9       65.55       58.48      6.57 o 
   2   4   9        2.35        2.82      1.23 o 
   3   4   9       19.52       15.66      3.41 o 
   4   4   9      131.60      128.74     10.29 o 
   5   4   9       86.22       89.18      6.38 o 
   6   4   9       30.08       39.00      6.39 o 
   7   4   9        0.73        4.13      2.58 o 
   8   4   9        1.84        1.41      0.66 o 
   9   4   9        1.25       -1.17      1.49 o 
  10   4   9       31.75       34.08      7.06 o 
  -5   5   9        4.43        6.99      3.39 o 
  -4   5   9        7.37        5.95      2.75 o 
  -3   5   9        0.56        1.75      1.90 o 
  -2   5   9        4.51        1.95      1.69 o 
  -1   5   9       17.47       17.49      3.81 o 
   0   5   9       29.99       28.43      4.74 o 
   1   5   9        8.78       10.19      2.81 o 
   2   5   9       45.55       41.25      2.58 o 
   3   5   9      104.54      115.21      9.50 o 
   4   5   9        2.95        4.65      2.06 o 
   5   5   9        1.38        3.85      2.21 o 
   6   5   9       17.81       21.78      4.93 o 
   7   5   9        4.00        7.18      1.99 o 
   8   5   9        3.37        5.17      2.84 o 
   9   5   9        1.40        3.83      2.66 o 
  10   5   9        8.53        4.87      2.74 o 
  -4   6   9        3.23        1.35      1.71 o 
  -3   6   9        1.89        1.48      1.26 o 
  -2   6   9        3.75        3.60      1.62 o 
  -1   6   9       10.64       12.65      3.39 o 
   0   6   9       20.32       15.96      1.21 o 
   1   6   9       73.16       73.61      4.83 o 
   2   6   9       16.85       14.79      1.68 o 
   3   6   9        0.10       -0.25      0.55 o 
   4   6   9        3.35        3.87      1.91 o 
   5   6   9        1.76       -1.67      1.86 o 
   6   6   9      108.28      119.44      7.89 o 
   7   6   9       77.37       83.83     12.48 o 
   8   6   9       83.84       91.39     11.00 o 
   9   6   9        1.45        0.31      1.34 o 
  -4   7   9        4.62        4.95      2.48 o 
  -3   7   9       21.75       28.16      5.51 o 
  -2   7   9        4.43        9.43      2.98 o 
  -1   7   9        1.60       -0.54      1.04 o 
   0   7   9       59.31       66.56      7.31 o 
   1   7   9       14.94       16.22      2.07 o 
   2   7   9        2.16        2.05      1.30 o 
   3   7   9       22.16       21.51      4.15 o 
   4   7   9        2.71        0.92      0.80 o 
   5   7   9        0.56        0.53      0.92 o 
   6   7   9       30.53       35.18      4.49 o 
   7   7   9       80.34       86.06      7.50 o 
   8   7   9        4.29       11.25      3.84 o 
   9   7   9        0.91        3.55      2.24 o 
  -3   8   9        8.85        7.35      2.70 o 
  -2   8   9        1.07        0.14      0.69 o 
  -1   8   9        0.32       -0.04      0.90 o 
   0   8   9      143.50      157.01     11.19 o 
   1   8   9       35.45       38.47      3.38 o 
   2   8   9       22.52       25.68      4.51 o 
   3   8   9       40.30       43.98      4.77 o 
   4   8   9       13.17       16.22      4.58 o 
   5   8   9        0.15       -0.08      1.03 o 
   6   8   9        0.07        1.07      1.78 o 
   7   8   9        0.27       -0.78      1.64 o 
   8   8   9       19.60       34.45      6.99 o 
  -2   9   9        6.17        6.79      2.26 o 
  -1   9   9        3.60        5.37      2.49 o 
   0   9   9       23.92       24.17      6.19 o 
   1   9   9       10.28       14.64      2.03 o 
   2   9   9        2.19        2.48      0.91 o 
   3   9   9        0.41        2.12      1.06 o 
   4   9   9        0.83       -0.27      1.22 o 
   5   9   9       27.63       31.96      4.46 o 
   6   9   9        8.18        9.73      2.46 o 
   7   9   9        1.34       -0.15      1.37 o 
  -1  10   9        5.15        7.52      4.13 o 
   0  10   9        5.66        3.96      1.62 o 
   1  10   9        5.46        4.76      3.36 o 
   2  10   9        3.47        3.69      0.94 o 
   3  10   9        7.84        9.18      2.44 o 
   4  10   9        0.12        0.40      0.89 o 
   5  10   9        1.05        0.02      0.71 o 
   6  10   9        0.66        0.29      0.57 o 
   1  11   9        0.54       -0.69      1.54 o 
   2  11   9        0.12       -0.52      0.98 o 
   3  11   9        2.46        1.45      1.16 o 
   4  11   9        0.15        1.43      1.00 o 
   1  -6  10        1.01        2.96      1.82 o 
   2  -6  10        3.12        0.97      1.02 o 
   3  -6  10        4.32        4.41      1.60 o 
   4  -6  10        1.62        2.84      2.38 o 
   5  -6  10       27.93       37.31      7.69 o 
   6  -6  10        3.90        7.43      3.98 o 
  -1  -5  10        9.33        7.70      2.82 o 
   0  -5  10        0.22        2.62      1.77 o 
   1  -5  10        0.34        0.91      1.06 o 
   2  -5  10        0.33        1.16      0.98 o 
   3  -5  10        6.31        4.51      1.81 o 
   4  -5  10        2.14        1.09      1.72 o 
   5  -5  10        1.39        0.70      1.36 o 
   6  -5  10        0.21        0.61      1.61 o 
   7  -5  10        0.00        0.22      1.11 o 
  -2  -4  10        0.23        1.95      1.35 o 
  -1  -4  10        3.26        4.11      2.06 o 
   0  -4  10        0.39       -1.12      1.12 o 
   1  -4  10        0.66       -0.60      0.60 o 
   2  -4  10       13.58       15.17      2.77 o 
   3  -4  10       11.13       12.01      1.85 o 
   4  -4  10        2.35        1.74      0.80 o 
   5  -4  10        1.50        0.73      1.05 o 
   6  -4  10        0.97        1.53      1.25 o 
   7  -4  10        0.19        3.41      1.55 o 
   8  -4  10        0.04       -0.92      0.92 o 
  -3  -3  10        4.76        4.87      2.62 o 
  -2  -3  10        9.26        8.73      2.98 o 
  -1  -3  10       10.69        9.78      3.35 o 
   0  -3  10        0.14       -0.92      0.93 o 
   1  -3  10        2.44        5.47      2.35 o 
   2  -3  10        9.83       11.66      2.58 o 
   3  -3  10        1.52        0.86      0.65 o 
   4  -3  10        2.17        1.68      1.52 o 
   5  -3  10        2.95        3.81      1.22 o 
   6  -3  10       35.55       32.96      4.10 o 
   7  -3  10       11.91        8.65      2.91 o 
   8  -3  10        0.36       -1.02      1.02 o 
   9  -3  10        1.99       -0.83      1.32 o 
  -3  -2  10        0.07        0.14      0.78 o 
  -2  -2  10        0.01        0.25      1.45 o 
  -1  -2  10       16.64       22.27      4.67 o 
   0  -2  10       24.16       22.70      4.63 o 
   1  -2  10       22.02       15.47      3.63 o 
   2  -2  10        2.33        3.28      1.33 o 
   3  -2  10        1.90        1.80      0.75 o 
   4  -2  10        0.35        0.64      0.62 o 
   5  -2  10        0.77        0.69      0.61 o 
   6  -2  10        1.18        0.96      1.52 o 
   7  -2  10        0.47        0.23      1.34 o 
   8  -2  10        0.40        0.80      1.20 o 
   9  -2  10        0.85        2.59      1.96 o 
  -4  -1  10        4.91        4.48      2.39 o 
  -3  -1  10        0.56        2.68      2.13 o 
  -2  -1  10        0.56        1.10      1.31 o 
  -1  -1  10        5.01        3.45      1.74 o 
   0  -1  10        0.02        1.28      1.04 o 
   1  -1  10        0.75        2.90      1.60 o 
   2  -1  10        2.38        1.24      0.71 o 
   3  -1  10      168.41      166.49      8.39 o 
   4  -1  10       31.88       32.32      3.04 o 
   5  -1  10        0.73       -0.05      0.89 o 
   6  -1  10        9.90       11.47      3.26 o 
   7  -1  10        2.11       -0.20      0.93 o 
   8  -1  10        0.65        0.37      0.85 o 
   9  -1  10       34.93       33.12      6.44 o 
  10  -1  10       39.31       38.66      7.25 o 
  -4   0  10       23.28       33.32      6.70 o 
  -3   0  10        1.61        2.91      1.59 o 
  -2   0  10        6.61       13.05      3.77 o 
  -1   0  10        8.35       10.92      3.44 o 
   0   0  10        4.14        9.47      3.03 o 
   1   0  10       10.33        7.93      2.60 o 
   2   0  10       78.58       81.10      3.88 o 
   3   0  10      158.38      142.31      5.63 o 
   4   0  10       50.59       47.91      3.68 o 
   5   0  10       13.16       15.17      2.66 o 
   6   0  10        4.97        7.31      2.81 o 
   7   0  10        6.75        5.98      2.33 o 
   8   0  10        0.02       -1.82      1.98 o 
   9   0  10       30.17       29.66      6.04 o 
  10   0  10       11.87       14.79      4.42 o 
  -4   1  10       11.20        9.31      3.77 o 
  -3   1  10        0.46        4.38      2.58 o 
  -2   1  10        1.07       -0.16      1.52 o 
  -1   1  10        0.19        2.19      1.70 o 
   0   1  10       16.16       14.51      3.77 o 
   1   1  10        0.20        1.58      1.30 o 
   2   1  10       63.68       62.42      3.14 o 
   3   1  10      140.08      138.48      5.60 o 
   4   1  10      102.02      106.54      6.83 o 
   5   1  10       56.67       62.34      5.46 o 
   6   1  10       15.57       19.87      4.45 o 
   7   1  10        0.36       -0.97      1.35 o 
   8   1  10       27.30       26.66      5.61 o 
   9   1  10        3.24        5.84      2.77 o 
  10   1  10        2.02        2.52      2.06 o 
  -4   2  10        6.05        6.62      3.03 o 
  -3   2  10        0.51        2.51      1.65 o 
  -2   2  10        0.01        2.74      1.90 o 
  -1   2  10        2.97        0.28      0.98 o 
   0   2  10        8.09        4.61      2.11 o 
   1   2  10        2.35        1.25      0.79 o 
   2   2  10        9.50        8.92      1.09 o 
   3   2  10       22.10       18.83      1.83 o 
   4   2  10       37.44       40.40      6.08 o 
   5   2  10       11.88       12.75      2.49 o 
   6   2  10       43.61       41.10      6.65 o 
   7   2  10       29.11       28.56      5.73 o 
   8   2  10        5.03        5.82      2.76 o 
   9   2  10        0.36        1.35      1.70 o 
  10   2  10        0.23       -1.40      1.72 o 
  -4   3  10       11.78        9.32      3.43 o 
  -3   3  10       20.03       27.99      5.75 o 
  -2   3  10        0.46       -1.45      1.45 o 
  -1   3  10        0.52       -1.60      1.60 o 
   0   3  10       28.22       29.23      5.20 o 
   1   3  10        0.82        1.76      0.89 o 
   2   3  10        1.48        0.52      0.49 o 
   3   3  10       40.37       39.08      5.76 o 
   4   3  10        5.52        5.52      2.17 o 
   5   3  10       45.41       45.79      5.72 o 
   6   3  10       31.36       35.94      6.16 o 
   7   3  10       15.23       23.60      5.34 o 
   8   3  10       11.66        8.85      3.30 o 
   9   3  10        0.05        0.03      0.98 o 
  10   3  10       36.20       43.68      8.10 o 
  -4   4  10        6.97        8.07      3.18 o 
  -3   4  10        0.65        2.05      1.76 o 
  -2   4  10        3.27        6.18      2.36 o 
  -1   4  10        8.30        5.74      2.37 o 
   0   4  10      127.37      123.80     10.57 o 
   1   4  10        8.39        7.84      2.68 o 
   2   4  10        2.79        4.30      2.12 o 
   3   4  10       14.25       16.75      3.73 o 
   4   4  10        0.74       -0.93      1.77 o 
   5   4  10       37.25       40.49      4.51 o 
   6   4  10       15.43       19.58      4.58 o 
   7   4  10        1.76       -0.48      1.18 o 
   8   4  10       14.37       14.27      4.26 o 
   9   4  10        6.36        6.17      3.07 o 
  10   4  10       34.13       37.88      7.55 o 
  -4   5  10        1.05        1.34      1.15 o 
  -3   5  10        1.14        1.26      1.65 o 
  -2   5  10        7.72        4.90      2.38 o 
  -1   5  10        2.66        3.42      1.86 o 
   0   5  10        0.60        2.32      1.80 o 
   1   5  10        1.50        3.87      1.79 o 
   2   5  10       18.15       13.51      3.26 o 
   3   5  10       48.82       42.99      6.19 o 
   4   5  10        0.97        0.61      0.69 o 
   5   5  10        8.83        6.24      1.87 o 
   6   5  10       10.52       10.97      3.64 o 
   7   5  10      120.90      118.14     12.21 o 
   8   5  10       91.85      108.39     12.04 o 
   9   5  10        7.10        6.48      2.92 o 
  -3   6  10       38.40       42.04      7.03 o 
  -2   6  10        0.82        2.49      1.97 o 
  -1   6  10        0.38       -0.98      1.44 o 
   0   6  10        7.00        4.35      1.82 o 
   1   6  10       11.88        8.26      2.71 o 
   2   6  10       18.96       17.08      3.77 o 
   3   6  10        0.01        1.74      1.63 o 
   4   6  10       16.75       12.85      3.53 o 
   5   6  10        2.90        4.98      2.27 o 
   6   6  10       11.31       10.32      3.64 o 
   7   6  10      122.32      127.22      8.48 o 
   8   6  10       59.42       54.94      8.67 o 
   9   6  10        3.57        6.38      3.10 o 
  -3   7  10       29.48       25.82      5.47 o 
  -2   7  10        0.49        0.48      0.77 o 
  -1   7  10        0.00       -0.51      1.18 o 
   0   7  10       16.79       14.78      3.70 o 
   1   7  10       21.79       25.35      4.71 o 
   2   7  10        3.12        2.08      1.78 o 
   3   7  10       12.53        6.12      2.33 o 
   4   7  10       27.55       28.95      5.21 o 
   5   7  10       21.06       22.50      4.93 o 
   6   7  10        1.47        1.62      1.19 o 
   7   7  10      133.65      148.68      9.49 o 
   8   7  10       11.54       19.61      5.33 o 
  -2   8  10       20.54       22.18      4.98 o 
  -1   8  10        0.00       -0.38      1.10 o 
   0   8  10        1.67        2.34      1.48 o 
   1   8  10        8.84        7.55      2.75 o 
   2   8  10       16.18       16.51      3.90 o 
   3   8  10        2.97        0.97      0.76 o 
   4   8  10        0.68        1.00      2.84 o 
   5   8  10        4.23        1.84      0.95 o 
   6   8  10        3.47        5.42      1.83 o 
   7   8  10        6.34        5.42      1.88 o 
   8   8  10        4.09        9.78      4.10 o 
  -1   9  10        0.00        1.94      1.62 o 
   0   9  10        2.87        6.96      2.58 o 
   1   9  10        8.91       10.73      6.20 o 
   2   9  10        2.90        3.11      1.54 o 
   3   9  10        4.07        3.97      2.40 o 
   4   9  10       11.73       15.35      4.96 o 
   5   9  10        1.57        1.86      1.26 o 
   6   9  10        1.38        0.97      2.73 o 
   7   9  10        1.01        1.68      1.00 o 
   0  10  10        0.44        3.13      2.42 o 
   1  10  10        0.72        2.82      1.57 o 
   2  10  10        5.97        3.68      1.43 o 
   3  10  10        6.99        7.11      2.26 o 
   4  10  10       29.62       23.43      4.13 o 
   5  10  10        2.27        3.43      1.55 o 
   1  -5  11        1.66        2.18      1.72 o 
   2  -5  11        0.20       -0.38      1.75 o 
   3  -5  11       19.58       19.34      3.43 o 
   4  -5  11        6.72        7.56      2.25 o 
   5  -5  11        6.34        7.71      3.62 o 
   0  -4  11        0.49       -0.94      1.13 o 
   1  -4  11        0.35       -0.51      1.28 o 
   2  -4  11        6.90        6.83      1.95 o 
   3  -4  11       38.54       33.61      4.31 o 
   4  -4  11        1.62        0.80      1.07 o 
   5  -4  11        2.48        2.58      2.29 o 
   6  -4  11        3.69        4.28      2.63 o 
   7  -4  11        0.39        1.88      1.65 o 
  -1  -3  11        0.57        0.43      1.02 o 
   0  -3  11        0.06       -0.96      1.46 o 
   1  -3  11        0.03       -0.47      0.85 o 
   2  -3  11        1.74        1.91      1.35 o 
   3  -3  11        2.11        1.17      0.68 o 
   4  -3  11        1.62        1.83      0.93 o 
   5  -3  11        0.40        1.10      0.88 o 
   6  -3  11        2.38       -0.46      2.20 o 
   7  -3  11        0.66        1.28      0.47 o 
   8  -3  11        0.01       -1.43      1.43 o 
  -2  -2  11        0.01       -0.18      1.51 o 
  -1  -2  11        0.77        0.75      1.04 o 
   0  -2  11       26.85       25.65      5.21 o 
   1  -2  11        1.37        0.59      0.99 o 
   2  -2  11        1.08        0.62      1.27 o 
   3  -2  11        7.73        8.84      1.66 o 
   4  -2  11        1.17        0.89      0.76 o 
   5  -2  11        5.04        5.74      1.51 o 
   6  -2  11        2.00        2.53      1.54 o 
   7  -2  11        0.00       -0.17      1.51 o 
   8  -2  11        0.25       -1.47      1.47 o 
   9  -2  11        0.72        0.23      0.74 o 
  -2  -1  11        0.01       -1.97      1.97 o 
  -1  -1  11        4.90        7.27      2.81 o 
   0  -1  11       33.07       31.50      5.67 o 
   1  -1  11        0.86       -0.21      1.19 o 
   2  -1  11        0.83        0.75      0.79 o 
   3  -1  11       11.74        8.98      2.14 o 
   4  -1  11        1.05       -0.28      0.57 o 
   5  -1  11        0.15       -1.01      1.01 o 
   6  -1  11        4.33        5.26      2.68 o 
   7  -1  11        1.98       -0.15      1.15 o 
   8  -1  11        2.58       -0.07      0.76 o 
   9  -1  11        4.38        1.41      1.47 o 
  -3   0  11        3.65        7.12      3.22 o 
  -2   0  11        0.74        0.19      0.85 o 
  -1   0  11        8.67        8.13      3.00 o 
   0   0  11        5.44       10.59      3.36 o 
   1   0  11        0.33        0.37      1.06 o 
   2   0  11        0.00       -0.91      1.04 o 
   3   0  11        0.17        0.22      1.40 o 
   4   0  11       17.57       17.08      2.33 o 
   5   0  11        4.43        1.60      1.88 o 
   6   0  11        2.46        2.11      1.74 o 
   7   0  11        1.35        0.36      0.69 o 
   8   0  11        0.22        0.96      1.09 o 
   9   0  11        3.30        5.86      2.92 o 
  -3   1  11       40.58       43.19      7.67 o 
  -2   1  11        1.87        4.19      1.98 o 
  -1   1  11        1.61        1.55      1.96 o 
   0   1  11        1.29       -0.31      1.14 o 
   1   1  11        0.00        0.30      1.08 o 
   2   1  11        8.45       11.80      1.91 o 
   3   1  11        0.17       -0.63      0.63 o 
   4   1  11        4.04        2.63      1.12 o 
   5   1  11        0.03        0.08      1.37 o 
   6   1  11        1.39        2.32      1.68 o 
   7   1  11       17.82       14.95      4.15 o 
   8   1  11       10.08        9.25      3.50 o 
   9   1  11        0.18       -0.22      2.14 o 
  -3   2  11       61.08       80.11     10.37 o 
  -2   2  11        1.13        2.80      2.34 o 
  -1   2  11        3.21        4.63      2.28 o 
   0   2  11        0.13        0.11      0.64 o 
   1   2  11        0.38        1.61      1.38 o 
   2   2  11        1.61        0.69      0.59 o 
   3   2  11       31.39       30.54      3.14 o 
   4   2  11        0.03       -0.72      1.36 o 
   5   2  11        8.17        6.60      1.92 o 
   6   2  11        0.25        0.65      0.90 o 
   7   2  11       35.73       44.20      7.36 o 
   8   2  11        0.12       -0.85      1.65 o 
   9   2  11        0.00       -1.19      1.19 o 
  -3   3  11       22.21       22.38      5.48 o 
  -2   3  11        4.48        4.17      2.27 o 
  -1   3  11        4.31        5.92      2.69 o 
   0   3  11        0.55        1.07      1.12 o 
   1   3  11       34.41       37.40      6.01 o 
   2   3  11        0.00       -0.89      0.98 o 
   3   3  11        4.17        3.28      1.12 o 
   4   3  11        2.00       -1.66      1.66 o 
   5   3  11       14.85       10.62      2.79 o 
   6   3  11       28.10       23.57      5.21 o 
   7   3  11       27.65       29.66      6.13 o 
   8   3  11        2.70        0.98      1.63 o 
   9   3  11        0.02       -0.26      1.16 o 
  -3   4  11       11.63       20.73      5.29 o 
  -2   4  11        3.64        3.91      1.85 o 
  -1   4  11        2.43        2.97      1.91 o 
   0   4  11        1.39        0.61      0.93 o 
   1   4  11        1.57        4.00      1.97 o 
   2   4  11        0.32       -1.42      1.61 o 
   3   4  11       26.74       25.75      5.06 o 
   4   4  11       29.59       31.68      5.66 o 
   5   4  11        2.51        0.86      0.63 o 
   6   4  11        0.43       -1.05      1.94 o 
   7   4  11       11.51        9.62      3.60 o 
   8   4  11        7.62       13.56      4.61 o 
   9   4  11        3.15        3.44      2.41 o 
  -3   5  11        1.60        0.02      1.30 o 
  -2   5  11        5.98        4.68      2.39 o 
  -1   5  11        0.47       -1.07      1.58 o 
   0   5  11        1.73        0.51      0.73 o 
   1   5  11        0.71        1.78      1.42 o 
   2   5  11        0.03       -1.52      1.87 o 
   3   5  11        0.27        2.25      1.70 o 
   4   5  11       50.16       47.60      6.94 o 
   5   5  11        2.14        1.31      0.76 o 
   6   5  11       12.22       14.58      4.46 o 
   7   5  11       10.57        9.26      3.58 o 
   8   5  11        2.35        2.14      1.74 o 
   9   5  11        0.25        2.89      1.96 o 
  -2   6  11        4.73        4.93      2.44 o 
  -1   6  11        2.22        0.98      1.14 o 
   0   6  11       15.45       16.32      4.05 o 
   1   6  11       10.24       11.29      3.35 o 
   2   6  11        0.06       -0.58      1.26 o 
   3   6  11        0.90        1.61      0.79 o 
   4   6  11       10.64       10.08      3.25 o 
   5   6  11       19.90       17.25      3.18 o 
   6   6  11        3.73        2.78      1.71 o 
   7   6  11        1.05        0.79      1.25 o 
   8   6  11       13.50       19.69      5.63 o 
  -2   7  11       10.70       11.02      3.72 o 
  -1   7  11        7.49        8.65      3.15 o 
   0   7  11       22.66       21.05      4.66 o 
   1   7  11       18.25       17.32      4.14 o 
   2   7  11       19.25       24.98      5.02 o 
   3   7  11        1.12        0.97      1.04 o 
   4   7  11        0.89       -1.47      2.14 o 
   5   7  11        1.64       -0.53      1.68 o 
   6   7  11        1.34        5.45      1.86 o 
   7   7  11        4.00        5.28      1.99 o 
   8   7  11        9.43       13.62      4.30 o 
  -1   8  11        0.59        1.58      1.41 o 
   0   8  11       24.36       27.02      5.31 o 
   1   8  11       58.16       54.15      7.42 o 
   2   8  11       17.06       23.71      4.90 o 
   3   8  11        0.14       -1.70      1.70 o 
   4   8  11        1.52        1.35      1.51 o 
   5   8  11        2.18        0.88      2.32 o 
   6   8  11        2.13        1.09      1.30 o 
   7   8  11        0.97        2.26      1.29 o 
   0   9  11        1.15        2.38      1.50 o 
   1   9  11       21.13       18.83      4.35 o 
   2   9  11        2.47       -0.63      2.29 o 
   3   9  11        6.95       13.97      4.30 o 
   4   9  11        7.25       10.09      4.11 o 
   5   9  11       20.16       18.14      3.69 o 
   6   9  11        0.02        1.95      1.63 o 
   3  -4  12        0.04       -0.16      0.74 o 
   4  -4  12        0.09        3.68      1.51 o 
   5  -4  12        2.06        3.26      2.57 o 
   1  -3  12        7.11        6.64      2.71 o 
   2  -3  12        1.40        0.21      0.77 o 
   3  -3  12        1.58        4.50     10.83 o 
   4  -3  12        0.01       -0.38      1.21 o 
   5  -3  12        0.01       -1.25      1.25 o 
   6  -3  12        4.86        1.44      2.20 o 
   0  -2  12        1.81        2.70      2.03 o 
   1  -2  12        5.11        5.66      2.60 o 
   2  -2  12        3.36        6.28      2.79 o 
   3  -2  12        0.28       -0.74      0.74 o 
   4  -2  12        2.51        2.85      1.49 o 
   5  -2  12        0.14        0.87      0.75 o 
   6  -2  12       10.33       11.22      2.57 o 
   7  -2  12       21.25       15.46      3.18 o 
  -1  -1  12        1.75        7.43      3.28 o 
   0  -1  12        3.86        4.52      2.34 o 
   1  -1  12        0.08       -1.55      1.55 o 
   2  -1  12        4.35        4.21      2.40 o 
   3  -1  12       24.30       22.33      3.31 o 
   4  -1  12       11.83        8.55      2.53 o 
   5  -1  12        0.02       -1.06      1.21 o 
   6  -1  12        5.85        4.78      1.72 o 
   7  -1  12        0.84        0.85      1.30 o 
   8  -1  12        0.42        4.07      2.49 o 
  -1   0  12        1.78       -0.83      1.08 o 
   0   0  12        0.19        0.09      0.96 o 
   1   0  12        0.12        0.56      1.02 o 
   2   0  12        0.71       -2.00      2.00 o 
   3   0  12       37.97       47.53      4.53 o 
   4   0  12       93.60      103.35      5.84 o 
   5   0  12       22.00       25.26      3.02 o 
   6   0  12        5.69        1.62      1.04 o 
   7   0  12        1.57        3.93      2.20 o 
   8   0  12        0.26        2.07      1.63 o 
  -1   1  12        1.10        4.37      2.40 o 
   0   1  12        1.88        1.05      1.40 o 
   1   1  12        0.00       -2.13      2.13 o 
   2   1  12        2.58       -0.60      1.38 o 
   3   1  12       22.79       29.26      5.75 o 
   4   1  12       67.74       63.92      6.92 o 
   5   1  12        0.09       -0.48      0.78 o 
   6   1  12        0.06       -0.83      1.59 o 
   7   1  12        7.95       11.95      3.89 o 
   8   1  12       12.86       13.04      4.14 o 
   9   1  12        0.39        0.40      0.84 o 
  -2   2  12        4.04        3.54      2.26 o 
  -1   2  12        0.98        1.78      1.43 o 
   0   2  12        5.83        2.93      0.76 o 
   1   2  12        6.12        4.63      2.32 o 
   2   2  12        0.03       -0.10      0.83 o 
   3   2  12       22.66       28.91      5.61 o 
   4   2  12        0.13       -0.22      0.53 o 
   5   2  12       20.70       17.83      3.17 o 
   6   2  12        0.11        2.35      1.84 o 
   7   2  12        8.26       10.31      3.76 o 
   8   2  12        1.68        1.73      1.19 o 
   9   2  12        1.30        2.76      2.21 o 
  -2   3  12        7.54        9.32      3.59 o 
  -1   3  12        7.44       11.10      3.50 o 
   0   3  12        6.57       10.88      3.54 o 
   1   3  12        1.53        1.33      1.54 o 
   2   3  12        5.36        8.82      3.18 o 
   3   3  12        4.19        6.93      2.61 o 
   4   3  12        0.17        2.40      1.81 o 
   5   3  12        2.53        1.13      1.08 o 
   6   3  12        0.00       -1.83      1.83 o 
   7   3  12        1.49        1.08      1.47 o 
   8   3  12        0.18       -0.83      0.83 o 
   9   3  12        0.11        0.41      1.04 o 
  -2   4  12        1.11        4.19      2.40 o 
  -1   4  12        1.15        1.40      0.83 o 
   0   4  12        7.95       12.51      3.82 o 
   1   4  12       12.91       12.42      3.71 o 
   2   4  12        0.66        0.88      0.68 o 
   3   4  12        0.30        4.19      2.14 o 
   4   4  12        6.59       15.68      4.25 o 
   5   4  12        7.15        4.05      1.74 o 
   6   4  12        0.04       -1.10      1.47 o 
   7   4  12        0.80        2.05      1.38 o 
   8   4  12        1.11        6.86      3.31 o 
   9   4  12        0.03       -0.49      1.58 o 
  -1   5  12        0.19        4.13      2.51 o 
   0   5  12        0.08        0.53      1.06 o 
   1   5  12        0.06       -0.74      1.30 o 
   2   5  12        2.42        2.55      1.59 o 
   3   5  12        0.30       -0.47      1.31 o 
   4   5  12       32.18       30.58      5.89 o 
   5   5  12        1.71       -0.59      1.22 o 
   6   5  12        0.22        1.83      1.19 o 
   7   5  12       15.12       26.22      6.12 o 
   8   5  12        1.38        3.25      2.61 o 
  -1   6  12        2.29        1.38      1.03 o 
   0   6  12        0.03       -1.23      1.51 o 
   1   6  12        2.25        0.36      1.14 o 
   2   6  12        0.55        2.35      1.91 o 
   3   6  12        0.81        0.66      0.78 o 
   4   6  12        6.45        4.93      2.45 o 
   5   6  12        0.37       -1.39      1.39 o 
   6   6  12        0.01        0.71      0.88 o 
   7   6  12       19.68       27.53      6.33 o 
   8   6  12        1.64        2.24      2.16 o 
   0   7  12        0.39        1.29      1.35 o 
   1   7  12       47.42       53.06      7.83 o 
   2   7  12       23.34       21.97      5.08 o 
   3   7  12        0.04        0.21      0.71 o 
   4   7  12        0.98       -0.52      1.11 o 
   5   7  12        0.01       -1.05      1.05 o 
   6   7  12        1.91       -0.42      1.63 o 
   7   7  12        9.90       11.52      6.96 o 
   1   8  12       40.82       50.54      7.57 o 
   2   8  12       15.85       15.84      4.35 o 
   3   8  12        0.11       -2.16      2.16 o 
   4   8  12        1.05       -1.56      1.56 o 
   5   8  12        0.57        1.96      2.09 o 
   6   8  12        0.40        0.21      1.20 o 
   3  -2  13        4.09        3.78      2.35 o 
   4  -2  13        0.75        3.11      2.12 o 
   5  -2  13        0.01        0.72      1.21 o 
   1  -1  13        0.03       -2.58      2.58 o 
   2  -1  13        0.00        0.27      1.09 o 
   3  -1  13        0.09        0.79      1.41 o 
   4  -1  13       28.07       23.52      3.68 o 
   5  -1  13       17.70       16.78      2.54 o 
   6  -1  13        1.98        2.53      2.35 o 
   1   0  13        2.26        2.21      1.47 o 
   2   0  13        0.41        1.37      1.35 o 
   3   0  13        0.02       -2.73      2.73 o 
   4   0  13       48.00       41.10      4.98 o 
   5   0  13        6.48        3.95      1.24 o 
   6   0  13        1.27       -0.77      1.43 o 
   7   0  13        0.01        0.34      0.94 o 
   0   1  13        3.17        0.94      1.14 o 
   1   1  13        0.00       -1.26      1.36 o 
   2   1  13        0.22        0.56      0.99 o 
   3   1  13       11.70       11.13      3.69 o 
   4   1  13       81.81       88.09     10.49 o 
   5   1  13        0.04        2.22      1.05 o 
   6   1  13        9.51       11.52      2.11 o 
   7   1  13       11.08       19.98      5.26 o 
   0   2  13       12.88       15.52      4.56 o 
   1   2  13       22.52       25.79      5.76 o 
   2   2  13        0.74        1.08      1.57 o 
   3   2  13        1.75        0.97      1.08 o 
   4   2  13        0.01       -1.66      1.66 o 
   5   2  13        0.66        1.03      0.79 o 
   6   2  13        1.99        1.11      0.83 o 
   7   2  13        1.01       -0.54      0.88 o 
   8   2  13        2.90        6.26      3.11 o 
   0   3  13        0.03        2.53      2.13 o 
   1   3  13       16.07       18.61      4.86 o 
   2   3  13       11.16       11.38      3.78 o 
   3   3  13        6.22        9.63      3.75 o 
   4   3  13        8.77        7.30      3.05 o 
   5   3  13        0.10        0.75      0.85 o 
   6   3  13        0.00       -0.23      1.45 o 
   7   3  13        0.66        1.35      1.06 o 
   8   3  13        1.04       -1.48      1.64 o 
   0   4  13        0.03       -1.90      1.90 o 
   1   4  13        4.41        3.88      3.18 o 
   2   4  13        2.33        4.36      2.33 o 
   3   4  13        0.63        0.70      1.53 o 
   4   4  13        2.72        1.44      1.40 o 
   5   4  13        1.63       -0.37      0.68 o 
   6   4  13        0.21        0.30      2.23 o 
   7   4  13        2.46        5.32      3.03 o 
   1   5  13        0.05       -0.28      0.85 o 
   2   5  13        3.49        5.19      2.66 o 
   3   5  13        1.33        3.95      2.26 o 
   4   5  13        0.00       -0.19      0.92 o 
   5   5  13        1.35        0.04      0.82 o 
   6   5  13        0.26        0.93      1.52 o 
   7   5  13        0.72        3.55      2.45 o 
   1   6  13        0.66        2.68      2.06 o 
   2   6  13        0.95        1.58      1.53 o 
   3   6  13        0.87        0.75      0.99 o 
   4   6  13        1.57        2.81      2.22 o 
   5   6  13        1.56        1.10      2.65 o 
   6   6  13        0.50        1.69      1.42 o 
   2   7  13        6.47        6.75      3.08 o 
   3   7  13        0.02       -1.66      1.66 o 
   4   7  13        0.65       -1.30      1.45 o 
   5   7  13        0.02        0.26      0.67 o 
   4   1  14        0.35        1.21      1.93 o 
   5   1  14        0.85        1.13      0.65 o 
   3   2  14        0.51        3.26      2.34 o 
   4   2  14       10.96       16.70      4.80 o 
   5   2  14        0.80        1.37      1.13 o 
   3   3  14        3.79        4.84      2.72 o 
   4   3  14        0.34       -0.20      1.39 o 
   5   3  14        0.23       -1.70      1.70 o 
   3   4  14        0.17       -1.14      1.14 o 
   4   4  14        1.06       -1.72      1.72 o 
   5   4  14        0.51        0.02      1.04 o 
                                                 
